# Supplementary material for: Functional characterization of the 9q34.13 locus identifies RAPGEF1 as modulating risk for melanoma and nevi via RAS activation
Source: bioRxiv. 2026 Feb 8:2025.12.03.691936. Preprint. [Version 2] doi: 10.64898/2025.12.03.691936 (PMC13151941; doi:10.64898/2025.12.03.691936)
Supplement: Supplement 3 [file media-3.xlsx]

## Sheet: TS1_ primer_shRNA_taqman
Supplementary Table 1: Guide RNAs, shRNAs, and qRT-PCR (TaqMan) assays
gRNA location for CRISPRi validation
Non-targeting control guides
gRNA name	gRNA sequence
NTC1	GTGTCGTGATGCGTAGACGG
NTC2	CTGGATCGCCCGCAGAAATA
SNP-targeted gRNAs
gRNA name	gRNA chromosome, gRNA strand, gRNA location (hg19)
G1_rs3780269	chr9, -, 134457560-134457579
G2_rs3780269	chr9, +, 134457559-134457578
G3_rs3780269	chr9, -, 134457570-134457589
G1_rs3780267	chr9, +, 134468841-134468860
G2_rs3780267	chr9, +, 134468875-134468894
G3_rs3780267	chr9, +, 134468840-134468859
G1_rs3818580	chr9, +, 134465386-134465405
G2_rs3818580	chr9, +, 134465389-134465408
G3_rs3818580	chr9, -, 134465393-134465412
shRNAs to knock down RAPGEF1 or UCK1 (HorizonDiscovery)
shRNA name	clone ID	sequence
RAPGEF1shRNA-1	TRCN0000048129	AAGAACGTGTTCTTGCTGACG
RAPGEF1shRNA-2	TRCN0000048130	TTGTTTAGGATCTCTACCTCG
UCK1shRNA-1	TRCN0000037763	CGTGTGTGAGAAGATCATGGA
UCK1shRNA-2	TRCN0000199254	CGGTCACATTTGGAGTCCAGC
Taqman Assays to detect gene expression (Thermo Scientific):
Gene	Assay ID
RAPGEF1	Hs01063126-m1
UCK1	Hs01075618-m1
GAPDH	Hs04420632-g1

## Sheet: TS2_TCGA cohort
Supplementary Table 2: TCGA Melanoma cohort data
PATIENT_ID	Diagnosis.Age	Sex	Stage_based_on_TumorSite	Disease specific survival status	Months of disease specific survival	RAPGEF1 expression	RAPGEF1 expression subgroup	BRAF-V600|K601 and NRAS-Q61|G12|G13	Driver alterations in BRAF/NRAS	Driver alterations in BRAF/NRAS/KRAS/HRAS	Driver alterations in BRAF/NRAS/KRAS/HRAS/NF1	Driver alteration in any genes from RAS/RTKpathway	Tumor purity 1 (ESTIMATE)	Tumor purity 2 (LUMP)	Tumor purity 3 (IHC)	Tumor purity 4 (CPE)
TCGA.3N.A9WB	71	Male	Distant_Metastasis	1:DEAD WITH TUMOR	17.03	1746.37	low	Mutant	Mutant	Mutant	Mutant	Mutant	0.9668	0.908	0.8	0.9267
TCGA.3N.A9WC	82	Male	Lymph_node	0:ALIVE OR DEAD TUMOR FREE	66.476	2540.6	high	Mutant	Mutant	Mutant	Mutant	Mutant	0.6799	0.63	0.8	0.6
TCGA.3N.A9WD	82	Male	Lymph_node	1:DEAD WITH TUMOR	12.9862	1949.65	low	Mutant	Mutant	Mutant	Mutant	Mutant	0.8194	0.6416	0.8	0.7653
TCGA.BF.AAP0	40	Female	Lymph_node	0:ALIVE OR DEAD TUMOR FREE	14.9259	2345.53	low	Mutant	Mutant	Mutant	Mutant	Mutant	0.543	0.3251	0.75	0.3899
TCGA.D3.A1Q1	79	Female	Lymph_node	1:DEAD WITH TUMOR	16.5697	2054.44	low	Mutant	Mutant	Mutant	Mutant	Mutant	0.9511	0.8596	0.85	0.8698
TCGA.D3.A1Q3	64	Male	Lymph_node	1:DEAD WITH TUMOR	16.6683	2580.78	high	WT	WT	WT	WT	Mutant	0.7961	0.7511	0.95	0.7422
TCGA.D3.A1Q4	53	Female	Lymph_node	0:ALIVE OR DEAD TUMOR FREE	112.043	2195.47	low	Mutant	Mutant	Mutant	Mutant	Mutant	0.7031	0.7322	0.85	0.7201
TCGA.D3.A1Q5	60	Male	Lymph_node	NA	112.569	1725.87	low	Mutant	Mutant	Mutant	Mutant	Mutant	0.9288	0.8777	0.85	0.891
TCGA.D3.A1Q6	55	Male	Regional_subcutaneous	0:ALIVE OR DEAD TUMOR FREE	71.802	1552.03	low	Mutant	Mutant	Mutant	Mutant	Mutant	0.9134	0.608	0.85	0.836
TCGA.D3.A1Q7	42	Female	Lymph_node	0:ALIVE OR DEAD TUMOR FREE	133.248	3167.02	high	Mutant	Mutant	Mutant	Mutant	Mutant	0.4674	0.5045	0.75	0.4524
TCGA.D3.A1Q8	33	Male	Lymph_node	1:DEAD WITH TUMOR	28.0764	1341.25	low	Mutant	Mutant	Mutant	Mutant	Mutant	0.6728	0.575	0.85	0.5662
TCGA.D3.A1Q9	72	Male	Lymph_node	1:DEAD WITH TUMOR	31.5942	6545.3	high	Mutant	Mutant	Mutant	Mutant	Mutant	0.8441	0.6412	0.85	0.7988
TCGA.D3.A1QA	55	Male	Lymph_node	0:ALIVE OR DEAD TUMOR FREE	90.9031	2463.93	low	Mutant	Mutant	Mutant	Mutant	Mutant	0.9025	0.7464	0.85	NA
TCGA.D3.A1QB	75	Female	Lymph_node	0:ALIVE OR DEAD TUMOR FREE	95.7359	4523.31	high	Mutant	Mutant	Mutant	Mutant	Mutant	0.6343	0.562	0.85	0.5201
TCGA.D3.A2J6	65	Male	Lymph_node	1:DEAD WITH TUMOR	43.4297	5262.77	high	WT	WT	WT	WT	WT	0.8483	0.6879	0.9	0.8045
TCGA.D3.A2J7	67	Male	Lymph_node	1:DEAD WITH TUMOR	103.1	2119.98	low	Mutant	Mutant	Mutant	Mutant	Mutant	0.7468	0.5012	0.85	0.6666
TCGA.D3.A2J8	48	Male	Lymph_node	1:DEAD WITH TUMOR	65.4897	3452.25	high	Mutant	Mutant	Mutant	Mutant	Mutant	0.5661	0.2794	0.75	0.4212
TCGA.D3.A2J9	75	Male	Lymph_node	1:DEAD WITH TUMOR	23.7696	4246.55	high	WT	WT	WT	WT	WT	0.4558	0.2398	0.85	0.2714
TCGA.D3.A2JA	68	Male	Regional_subcutaneous	0:ALIVE OR DEAD TUMOR FREE	115.528	1657.66	low	Mutant	Mutant	Mutant	Mutant	Mutant	0.6105	0.57	0.8	0.5295
TCGA.D3.A2JB	70	Female	Lymph_node	NA	NA	7847.57	high	WT	Mutant	Mutant	Mutant	Mutant	0.6159	0.3362	0.7	0.4889
TCGA.D3.A2JC	53	Female	Lymph_node	0:ALIVE OR DEAD TUMOR FREE	86.7607	2513.12	high	WT	Mutant	Mutant	Mutant	Mutant	0.7592	0.6145	0.8	0.6835
TCGA.D3.A2JD	58	Male	Lymph_node	1:DEAD WITH TUMOR	11.8684	6199.93	high	Mutant	Mutant	Mutant	Mutant	Mutant	0.7227	0.4421	0.85	0.634
TCGA.D3.A2JE	75	Female	Lymph_node	1:DEAD WITH TUMOR	27.649	1387.92	low	Mutant	Mutant	Mutant	Mutant	Mutant	0.9686	0.7363	0.9	0.7913
TCGA.D3.A2JF	74	Male	Distant_Metastasis	0:ALIVE OR DEAD TUMOR FREE	62.0706	1621.07	low	WT	WT	Mutant	Mutant	Mutant	0.7224	0.6473	0.85	0.6335
TCGA.D3.A2JG	30	Female	Lymph_node	1:DEAD WITH TUMOR	113.522	2327.33	low	Mutant	Mutant	Mutant	Mutant	Mutant	0.9145	0.7634	0.9	0.8806
TCGA.D3.A2JH	68	Male	Regional_subcutaneous	0:ALIVE OR DEAD TUMOR FREE	42.0817	4801.96	high	Mutant	Mutant	Mutant	Mutant	Mutant	0.633	0.2941	0.85	0.5121
TCGA.D3.A2JK	24	Male	Lymph_node	1:DEAD WITH TUMOR	12.0985	3186.05	high	Mutant	Mutant	Mutant	Mutant	Mutant	0.79	0.6674	0.85	0.7254
TCGA.D3.A2JL	43	Female	Lymph_node	0:ALIVE OR DEAD TUMOR FREE	171.582	2245.96	low	Mutant	Mutant	Mutant	Mutant	Mutant	0.7585	0.6331	0.9	0.6825
TCGA.D3.A2JN	46	Female	Lymph_node	0:ALIVE OR DEAD TUMOR FREE	66.476	1810.8	low	Mutant	Mutant	Mutant	Mutant	Mutant	0.7059	0.6143	0.8	0.6111
TCGA.D3.A2JO	50	Female	Regional_subcutaneous	0:ALIVE OR DEAD TUMOR FREE	66.0815	2791.92	high	Mutant	Mutant	Mutant	Mutant	Mutant	0.659	0.3862	0.9	0.5474
TCGA.D3.A2JP	37	Male	Lymph_node	0:ALIVE OR DEAD TUMOR FREE	59.5719	1095.59	low	Mutant	Mutant	Mutant	Mutant	Mutant	0.7116	0.6477	0.9	0.6208
TCGA.D3.A3BZ	63	Male	Lymph_node	0:ALIVE OR DEAD TUMOR FREE	130.716	3255.83	high	WT	WT	WT	WT	Mutant	0.507	0.442	0.75	0.379
TCGA.D3.A3C1	NA	Male	Lymph_node	0:ALIVE OR DEAD TUMOR FREE	NA	2988.31	high	Mutant	Mutant	Mutant	Mutant	Mutant	0.8415	0.6977	0.9	0.7953
TCGA.D3.A3C3	NA	Female	Lymph_node	0:ALIVE OR DEAD TUMOR FREE	NA	1200.11	low	Mutant	Mutant	Mutant	Mutant	Mutant	0.8222	0.5887	0.95	0.7691
TCGA.D3.A3C6	54	Female	Lymph_node	1:DEAD WITH TUMOR	58.0596	1178.84	low	Mutant	Mutant	Mutant	Mutant	Mutant	0.9095	0.6581	0.9	0.8806
TCGA.D3.A3C7	57	Female	Lymph_node	0:ALIVE OR DEAD TUMOR FREE	46.9803	1563.77	low	Mutant	Mutant	Mutant	Mutant	Mutant	0.7293	0.7009	0.8	0.6833
TCGA.D3.A3C8	58	Female	Regional_subcutaneous	0:ALIVE OR DEAD TUMOR FREE	46.3228	3202.32	high	WT	WT	WT	WT	Mutant	0.3528	0.3313	0.9	0.2489
TCGA.D3.A3CB	39	Male	Lymph_node	0:ALIVE OR DEAD TUMOR FREE	166.519	4919.53	high	Mutant	Mutant	Mutant	Mutant	Mutant	0.5013	0.46	0.9	0.4002
TCGA.D3.A3CC	69	Female	Regional_subcutaneous	0:ALIVE OR DEAD TUMOR FREE	86.9251	2462.34	low	WT	WT	WT	WT	WT	0.8498	0.7932	0.9	0.8066
TCGA.D3.A3CE	74	Female	Lymph_node	1:DEAD WITH TUMOR	60.2295	3007.11	high	Mutant	Mutant	Mutant	Mutant	Mutant	0.69	0.6614	0.85	0.6368
TCGA.D3.A3CF	61	Female	Lymph_node	1:DEAD WITH TUMOR	24.5258	2522.98	high	WT	WT	WT	WT	Mutant	0.6259	0.4	0.85	0.5025
TCGA.D3.A3ML	70	Male	Lymph_node	1:DEAD WITH TUMOR	13.8738	4622.38	high	Mutant	Mutant	Mutant	Mutant	Mutant	0.9821	1	0.95	0.9862
TCGA.D3.A3MO	47	Male	Regional_subcutaneous	1:DEAD WITH TUMOR	9.33688	1760.45	low	Mutant	Mutant	Mutant	Mutant	Mutant	0.9252	0.6695	0.95	0.9089
TCGA.D3.A3MR	42	Male	Regional_subcutaneous	0:ALIVE OR DEAD TUMOR FREE	103.593	1659.42	low	Mutant	Mutant	Mutant	Mutant	Mutant	0.6027	0.3781	0.9	0.4711
TCGA.D3.A3MU	53	Male	Lymph_node	0:ALIVE OR DEAD TUMOR FREE	39.7475	3239.81	high	Mutant	Mutant	Mutant	Mutant	Mutant	0.7802	0.8424	0.95	0.8496
TCGA.D3.A3MV	38	Female	Regional_subcutaneous	0:ALIVE OR DEAD TUMOR FREE	45.3036	996.232	low	Mutant	Mutant	Mutant	Mutant	Mutant	0.905	0.6316	0.9	0.8806
TCGA.D3.A51E	39	Female	Regional_subcutaneous	0:ALIVE OR DEAD TUMOR FREE	174.836	2889.6	high	Mutant	Mutant	Mutant	Mutant	Mutant	0.7895	0.6377	0.85	0.6573
TCGA.D3.A51F	51	Male	Lymph_node	0:ALIVE OR DEAD TUMOR FREE	55.7254	3761.72	high	WT	WT	WT	WT	Mutant	0.3169	0.2351	0.7	0.1358
TCGA.D3.A51G	NA	Male	Regional_subcutaneous	NA	NA	913.706	low	Mutant	Mutant	Mutant	Mutant	Mutant	0.8426	0.4753	0.8	0.7019
TCGA.D3.A51H	60	Male	Lymph_node	0:ALIVE OR DEAD TUMOR FREE	56.3501	4600.26	high	WT	WT	WT	WT	WT	0.4881	0.1088	0.75	0.3154
TCGA.D3.A51J	19	Male	Regional_subcutaneous	0:ALIVE OR DEAD TUMOR FREE	145.116	2246.58	low	Mutant	Mutant	Mutant	Mutant	Mutant	0.6192	0.4978	0.85	0.4934
TCGA.D3.A51K	51	Male	Lymph_node	0:ALIVE OR DEAD TUMOR FREE	32.9421	1835.67	low	WT	WT	WT	WT	Mutant	0.8325	0.6864	0.97	0.7831
TCGA.D3.A51N	56	Female	Lymph_node	0:ALIVE OR DEAD TUMOR FREE	22.6189	693.66	low	Mutant	Mutant	Mutant	Mutant	Mutant	0.7486	0.5445	0.8	0.6691
TCGA.D3.A51R	60	Male	Lymph_node	0:ALIVE OR DEAD TUMOR FREE	63.813	1379.78	low	Mutant	Mutant	Mutant	Mutant	Mutant	0.9788	0.5328	0.9	0.7913
TCGA.D3.A51T	59	Female	Lymph_node	0:ALIVE OR DEAD TUMOR FREE	26.8929	1806.52	low	WT	Mutant	Mutant	Mutant	Mutant	0.8708	0.5851	0.97	0.8351
TCGA.D3.A5GL	74	Male	Lymph_node	0:ALIVE OR DEAD TUMOR FREE	125.785	2041.72	low	WT	WT	WT	WT	WT	0.9289	0.6872	0.85	0.914
TCGA.D3.A5GN	15	Female	Lymph_node	0:ALIVE OR DEAD TUMOR FREE	135.746	1760.89	low	Mutant	Mutant	Mutant	Mutant	Mutant	0.8017	0.6925	0.85	0.7413
TCGA.D3.A5GO	61	Male	Distant_Metastasis	0:ALIVE OR DEAD TUMOR FREE	137.916	1110.3	low	Mutant	Mutant	Mutant	Mutant	Mutant	0.7802	0.6002	0.95	0.712
TCGA.D3.A5GR	23	Female	Lymph_node	0:ALIVE OR DEAD TUMOR FREE	178.321	3026.16	high	Mutant	Mutant	Mutant	Mutant	Mutant	0.6885	0.5604	0.8	0.5875
TCGA.D3.A5GS	58	Male	Lymph_node	0:ALIVE OR DEAD TUMOR FREE	18.1806	2277.31	low	Mutant	Mutant	Mutant	Mutant	Mutant	0.7547	0.7344	0.85	0.7227
TCGA.D3.A5GU	36	Male	Lymph_node	0:ALIVE OR DEAD TUMOR FREE	125.193	1764.11	low	Mutant	Mutant	Mutant	Mutant	Mutant	0.8167	0.8487	0.95	0.836
TCGA.D3.A8GB	48	Male	Lymph_node	1:DEAD WITH TUMOR	30.838	2899.96	high	Mutant	Mutant	Mutant	Mutant	Mutant	0.5319	0.446	0.95	0.3837
TCGA.D3.A8GC	48	Male	Lymph_node	1:DEAD WITH TUMOR	79.5936	1968.77	low	Mutant	Mutant	Mutant	Mutant	Mutant	0.9028	0.9034	0.95	0.8785
TCGA.D3.A8GD	63	Female	Lymph_node	0:ALIVE OR DEAD TUMOR FREE	23.6052	3269.46	high	Mutant	Mutant	Mutant	Mutant	Mutant	0.5813	0.4223	0.95	0.4419
TCGA.D3.A8GE	26	Male	Regional_subcutaneous	0:ALIVE OR DEAD TUMOR FREE	26.4326	2314.51	low	WT	WT	WT	WT	Mutant	0.6361	0.5547	0.95	0.5164
TCGA.D3.A8GI	68	Male	Lymph_node	1:DEAD WITH TUMOR	58.5199	6279.22	high	Mutant	Mutant	Mutant	Mutant	Mutant	0.8042	0.8488	0.9	0.8571
TCGA.D3.A8GJ	18	Male	Distant_Metastasis	0:ALIVE OR DEAD TUMOR FREE	241.378	2451.7	low	Mutant	Mutant	Mutant	Mutant	Mutant	0.6117	0.5207	0.9	0.4833
TCGA.D3.A8GK	45	Male	Distant_Metastasis	0:ALIVE OR DEAD TUMOR FREE	170.201	5761.21	high	Mutant	Mutant	Mutant	Mutant	Mutant	0.9801	0.8047	0.95	0.9253
TCGA.D3.A8GL	43	Male	Regional_subcutaneous	1:DEAD WITH TUMOR	89.1278	1800.9	low	Mutant	Mutant	Mutant	Mutant	Mutant	0.9749	0.9836	0.97	0.9764
TCGA.D3.A8GM	73	Male	Lymph_node	0:ALIVE OR DEAD TUMOR FREE	107.144	4977.23	high	WT	WT	WT	WT	Mutant	0.8261	0.5262	0.95	0.7744
TCGA.D3.A8GN	27	Female	Distant_Metastasis	0:ALIVE OR DEAD TUMOR FREE	160.995	2286.85	low	Mutant	Mutant	Mutant	Mutant	Mutant	0.7277	0.3671	0.85	0.6407
TCGA.D3.A8GO	NA	Female	Lymph_node	1:DEAD WITH TUMOR	NA	1264.86	low	Mutant	Mutant	Mutant	Mutant	Mutant	0.7886	0.4869	0.65	0.7235
TCGA.D3.A8GP	77	Male	Distant_Metastasis	0:ALIVE OR DEAD TUMOR FREE	152.744	1334.6	low	WT	WT	WT	WT	Mutant	0.954	0.8563	0.95	0.9253
TCGA.D3.A8GQ	66	Male	Distant_Metastasis	1:DEAD WITH TUMOR	29.0627	1336.14	low	Mutant	Mutant	Mutant	Mutant	Mutant	0.9	0.5098	0.92	0.836
TCGA.D3.A8GR	54	Female	Distant_Metastasis	NA	NA	1502.35	low	Mutant	Mutant	Mutant	Mutant	Mutant	0.9304	0.7824	0.92	0.779
TCGA.D3.A8GS	52	Male	Distant_Metastasis	1:DEAD WITH TUMOR	117.171	1926.37	low	Mutant	Mutant	Mutant	Mutant	Mutant	0.7501	0.4485	0.95	0.6711
TCGA.D3.A8GV	25	Male	Distant_Metastasis	1:DEAD WITH TUMOR	167.702	1941.68	low	Mutant	Mutant	Mutant	Mutant	Mutant	0.9295	0.8738	0.8	0.8985
TCGA.D9.A148	40	Male	Lymph_node	0:ALIVE OR DEAD TUMOR FREE	151.527	3999.06	high	Mutant	Mutant	Mutant	Mutant	Mutant	0.8574	0.3259	0.85	0.8168
TCGA.D9.A149	65	Female	Regional_subcutaneous	0:ALIVE OR DEAD TUMOR FREE	54.6734	2324.4	low	WT	WT	WT	WT	Mutant	0.7761	0.7333	0.9	0.7213
TCGA.D9.A1JW	82	Male	Lymph_node	0:ALIVE OR DEAD TUMOR FREE	3.64928	5645.21	high	WT	Mutant	Mutant	Mutant	Mutant	0.736	0.6288	0.9	0.652
TCGA.D9.A1JX	80	Female	Lymph_node	1:DEAD WITH TUMOR	7.10129	2464.6	low	Mutant	Mutant	Mutant	Mutant	Mutant	0.7556	0.6219	0.95	0.6786
TCGA.D9.A1X3	63	Male	Regional_subcutaneous	0:ALIVE OR DEAD TUMOR FREE	18.1149	1781.09	low	WT	WT	WT	WT	Mutant	0.9519	0.8706	0.98	0.9451
TCGA.D9.A3Z1	66	Male	Lymph_node	1:DEAD WITH TUMOR	15.3861	2953.99	high	Mutant	Mutant	Mutant	Mutant	Mutant	0.6959	0.4814	0.8	0.5976
TCGA.D9.A3Z3	39	Female	Lymph_node	0:ALIVE OR DEAD TUMOR FREE	22.2902	6138.5	high	Mutant	Mutant	Mutant	Mutant	Mutant	0.7125	0.6286	0.8	0.6201
TCGA.D9.A4Z6	54	Male	Lymph_node	1:DEAD WITH TUMOR	18.4436	4569.43	high	WT	WT	WT	WT	Mutant	0.9186	0.6824	0.95	0.8806
TCGA.D9.A6E9	75	Female	NA	0:ALIVE OR DEAD TUMOR FREE	9.89578	3195.73	high	Mutant	Mutant	Mutant	Mutant	Mutant	0.5418	0.5368	0.6	0.4904
TCGA.D9.A6EA	70	Male	NA	0:ALIVE OR DEAD TUMOR FREE	25.1833	3387.23	high	Mutant	Mutant	Mutant	Mutant	Mutant	0.9471	0.9281	0.97	0.9387
TCGA.D9.A6EC	56	Male	Lymph_node	0:ALIVE OR DEAD TUMOR FREE	77.5553	4129.5	high	WT	Mutant	Mutant	Mutant	Mutant	0.9474	0.9053	0.88	0.9391
TCGA.D9.A6EG	56	Male	Regional_subcutaneous	NA	22.9477	1451.6	low	Mutant	Mutant	Mutant	Mutant	Mutant	0.9168	0.9013	0.8	0.8975
TCGA.DA.A1HV	75	Female	Lymph_node	0:ALIVE OR DEAD TUMOR FREE	76.569	3127.42	high	Mutant	Mutant	Mutant	Mutant	Mutant	0.7385	0.5546	0.85	0.6554
TCGA.DA.A1HW	37	Female	Lymph_node	0:ALIVE OR DEAD TUMOR FREE	26.9586	4447.55	high	Mutant	Mutant	Mutant	Mutant	Mutant	0.7099	0.5554	0.85	0.6165
TCGA.DA.A1HY	42	Male	Lymph_node	0:ALIVE OR DEAD TUMOR FREE	144.886	1152.22	low	Mutant	Mutant	Mutant	Mutant	Mutant	0.8657	0.6884	0.85	0.8282
TCGA.DA.A1I0	63	Male	Regional_subcutaneous	1:DEAD WITH TUMOR	20.3833	5621.1	high	Mutant	Mutant	Mutant	Mutant	Mutant	0.7499	0.5001	0.9	0.6709
TCGA.DA.A1I1	55	Male	Regional_subcutaneous	0:ALIVE OR DEAD TUMOR FREE	222.507	2571.08	high	Mutant	Mutant	Mutant	Mutant	Mutant	0.6771	0.6376	0.75	0.6089
TCGA.DA.A1I2	45	Male	Lymph_node	1:DEAD WITH TUMOR	176.546	2317.67	low	Mutant	Mutant	Mutant	Mutant	Mutant	0.8393	0.8348	0.8	0.7923
TCGA.DA.A1I4	51	Male	Regional_subcutaneous	1:DEAD WITH TUMOR	35.9339	1952.12	low	Mutant	Mutant	Mutant	Mutant	Mutant	0.6308	0.564	0.7	0.5223
TCGA.DA.A1I5	27	Female	Distant_Metastasis	0:ALIVE OR DEAD TUMOR FREE	135.023	1912.99	low	Mutant	Mutant	Mutant	Mutant	Mutant	0.5893	0.4425	0.85	0.4528
TCGA.DA.A1I7	62	Male	Regional_subcutaneous	0:ALIVE OR DEAD TUMOR FREE	88.8648	2377.78	low	Mutant	Mutant	Mutant	Mutant	Mutant	0.7962	0.7649	0.75	0.7466
TCGA.DA.A1I8	63	Female	Regional_subcutaneous	1:DEAD WITH TUMOR	53.9172	1768.84	low	Mutant	Mutant	Mutant	Mutant	Mutant	0.8614	0.715	0.9	0.8222
TCGA.DA.A1IA	32	Female	Distant_Metastasis	1:DEAD WITH TUMOR	65.9171	3749.09	high	WT	Mutant	Mutant	Mutant	Mutant	0.9457	0.9153	0.95	0.9352
TCGA.DA.A1IB	69	Female	Lymph_node	0:ALIVE OR DEAD TUMOR FREE	27.123	3656.51	high	WT	Mutant	Mutant	Mutant	Mutant	0.4133	0.3008	0.85	0.2138
TCGA.DA.A1IC	81	Male	Regional_subcutaneous	1:DEAD WITH TUMOR	68.0869	1736.06	low	WT	WT	WT	Mutant	Mutant	0.8492	0.7919	0.95	0.8057
TCGA.DA.A3F2	55	Male	Regional_subcutaneous	1:DEAD WITH TUMOR	33.9284	8154.62	high	WT	WT	WT	WT	WT	0.2152	0.2279	0.7	0.1274
TCGA.DA.A3F3	52	Male	Lymph_node	1:DEAD WITH TUMOR	10.4876	3062.9	high	Mutant	Mutant	Mutant	Mutant	Mutant	0.9076	0.7723	0.8	0.7913
TCGA.DA.A3F5	45	Male	Lymph_node	1:DEAD WITH TUMOR	225.959	1624.6	low	Mutant	Mutant	Mutant	Mutant	Mutant	0.9036	0.6113	0.8	0.7913
TCGA.DA.A3F8	39	Male	Lymph_node	0:ALIVE OR DEAD TUMOR FREE	43.3639	3251.36	high	Mutant	Mutant	Mutant	Mutant	Mutant	0.5158	0.3742	0.75	0.3529
TCGA.DA.A95V	83	Female	Lymph_node	0:ALIVE OR DEAD TUMOR FREE	72.0978	10816.8	high	WT	WT	WT	Mutant	Mutant	0.7918	0.5991	0.8	0.7277
TCGA.DA.A95W	52	Male	Lymph_node	0:ALIVE OR DEAD TUMOR FREE	37.3475	1924	low	Mutant	Mutant	Mutant	Mutant	Mutant	0.9026	0.8755	0.8	0.8885
TCGA.DA.A95X	62	Male	Lymph_node	0:ALIVE OR DEAD TUMOR FREE	73.9389	2430.81	low	Mutant	Mutant	Mutant	Mutant	Mutant	0.8387	0.7541	0.8	0.7913
TCGA.DA.A95Y	68	Male	Lymph_node	1:DEAD WITH TUMOR	14.1368	3963.09	high	WT	Mutant	Mutant	Mutant	Mutant	0.9365	0.6852	0.8	0.7913
TCGA.DA.A95Z	87	Male	Regional_subcutaneous	0:ALIVE OR DEAD TUMOR FREE	13.019	2307.8	low	WT	Mutant	Mutant	Mutant	Mutant	0.9248	0.9235	0.8	0.9084
TCGA.EB.A44Q	51	Female	Lymph_node	0:ALIVE OR DEAD TUMOR FREE	13.8738	3724.49	high	Mutant	Mutant	Mutant	Mutant	Mutant	0.7165	0.6207	0.85	0.6256
TCGA.EB.A44R	52	Male	Lymph_node	0:ALIVE OR DEAD TUMOR FREE	10.3561	2214.79	low	Mutant	Mutant	Mutant	Mutant	Mutant	0.8261	0.6524	0.85	0.7744
TCGA.EB.A5KH	55	Male	Lymph_node	0:ALIVE OR DEAD TUMOR FREE	20.3505	6231.76	high	WT	WT	WT	WT	Mutant	0.9159	0.84	0.85	0.8467
TCGA.EB.A5SG	57	Female	Lymph_node	0:ALIVE OR DEAD TUMOR FREE	68.2513	2531.89	high	Mutant	Mutant	Mutant	Mutant	Mutant	0.4338	0.2992	0.88	0.2416
TCGA.EB.A5SH	60	Female	Lymph_node	0:ALIVE OR DEAD TUMOR FREE	54.0158	7407.64	high	WT	WT	WT	WT	Mutant	0.8701	0.8388	0.95	0.8454
TCGA.EB.A5UL	71	Male	Lymph_node	0:ALIVE OR DEAD TUMOR FREE	29.2928	3472.14	high	Mutant	Mutant	Mutant	Mutant	Mutant	0.8387	0.4809	0.8	0.7915
TCGA.EB.A5UN	49	Male	Distant_Metastasis	0:ALIVE OR DEAD TUMOR FREE	58.9144	1494.9	low	Mutant	Mutant	Mutant	Mutant	Mutant	0.8967	0.5225	0.8	0.7466
TCGA.EB.A5VV	74	Female	Lymph_node	0:ALIVE OR DEAD TUMOR FREE	7.03554	3998.83	high	WT	WT	WT	WT	WT	0.346	0.1689	0.8	0.1224
TCGA.EB.A6L9	55	Male	Lymph_node	0:ALIVE OR DEAD TUMOR FREE	36.4599	3977.98	high	WT	WT	WT	WT	WT	0.5789	0.3179	0.8	0.4387
TCGA.EE.A17X	54	Male	Lymph_node	1:DEAD WITH TUMOR	29.8189	5619.38	high	Mutant	Mutant	Mutant	Mutant	Mutant	0.9174	0.7144	0.85	0.836
TCGA.EE.A17Y	69	Male	Regional_subcutaneous	1:DEAD WITH TUMOR	27.2216	1478.73	low	Mutant	Mutant	Mutant	Mutant	Mutant	0.9184	0.5149	0.85	0.836
TCGA.EE.A17Z	57	Male	Lymph_node	1:DEAD WITH TUMOR	8.64648	5026.06	high	WT	WT	WT	WT	Mutant	0.9646	0.6046	0.95	0.9253
TCGA.EE.A180	69	Male	Distant_Metastasis	1:DEAD WITH TUMOR	94.9798	2929.09	high	WT	WT	WT	Mutant	Mutant	0.8973	0.9496	0.9	0.8806
TCGA.EE.A181	82	Female	Lymph_node	0:ALIVE OR DEAD TUMOR FREE	33.7311	2917.17	high	WT	Mutant	Mutant	Mutant	Mutant	0.7557	0.5734	0.9	0.6788
TCGA.EE.A182	84	Female	Distant_Metastasis	1:DEAD WITH TUMOR	14.6957	4376.05	high	WT	WT	WT	Mutant	Mutant	0.7485	0.6882	0.85	0.6689
TCGA.EE.A183	48	Male	Lymph_node	NA	NA	7135.56	high	Mutant	Mutant	Mutant	Mutant	Mutant	0.6855	0.508	0.9	0.5834
TCGA.EE.A184	72	Male	Distant_Metastasis	NA	68.1527	5368.97	high	Mutant	Mutant	Mutant	Mutant	Mutant	0.8542	0.7277	0.9	0.8125
TCGA.EE.A185	55	Female	Lymph_node	1:DEAD WITH TUMOR	4.96433	3525.97	high	Mutant	Mutant	Mutant	Mutant	Mutant	0.9835	0.8214	0.95	0.9253
TCGA.EE.A20B	66	Female	Regional_subcutaneous	0:ALIVE OR DEAD TUMOR FREE	133.807	1502.86	low	Mutant	Mutant	Mutant	Mutant	Mutant	0.7379	0.7075	0.7	0.691
TCGA.EE.A20C	59	Male	Distant_Metastasis	NA	NA	2373.18	low	Mutant	Mutant	Mutant	Mutant	Mutant	0.9628	0.8671	0.95	0.9253
TCGA.EE.A20F	53	Male	Lymph_node	0:ALIVE OR DEAD TUMOR FREE	91.5606	2117.52	low	Mutant	Mutant	Mutant	Mutant	Mutant	0.802	0.5893	0.9	0.7416
TCGA.EE.A20H	56	Male	Distant_Metastasis	1:DEAD WITH TUMOR	168.261	1519.28	low	Mutant	Mutant	Mutant	Mutant	Mutant	0.9594	0.8319	0.95	0.9253
TCGA.EE.A20I	79	Male	Regional_subcutaneous	1:DEAD WITH TUMOR	13.5451	5141.48	high	WT	WT	WT	WT	WT	0.8172	0.5099	0.9	0.7623
TCGA.EE.A29A	68	Male	Distant_Metastasis	1:DEAD WITH TUMOR	63.3527	1629.16	low	Mutant	Mutant	Mutant	Mutant	Mutant	0.9029	1	0.8	0.8786
TCGA.EE.A29B	67	Male	Distant_Metastasis	1:DEAD WITH TUMOR	85.084	3379.98	high	WT	WT	Mutant	Mutant	Mutant	0.895	1	0.9	0.8806
TCGA.EE.A29C	20	Male	Lymph_node	1:DEAD WITH TUMOR	78.969	4480.71	high	Mutant	Mutant	Mutant	Mutant	Mutant	0.7918	0.6734	0.6	0.651
TCGA.EE.A29D	87	Male	Lymph_node	NA	13.9724	1896.04	low	WT	WT	WT	WT	Mutant	0.9339	0.8408	0.9	0.8806
TCGA.EE.A29E	54	Male	Lymph_node	0:ALIVE OR DEAD TUMOR FREE	63.7801	3515.4	high	Mutant	Mutant	Mutant	Mutant	Mutant	0.9451	0.686	0.9	0.8806
TCGA.EE.A29G	53	Male	Regional_subcutaneous	1:DEAD WITH TUMOR	72.065	1874.01	low	Mutant	Mutant	Mutant	Mutant	Mutant	0.8057	0.7916	0.7	0.7467
TCGA.EE.A29H	59	Female	Lymph_node	0:ALIVE OR DEAD TUMOR FREE	64.6349	4908.75	high	Mutant	Mutant	Mutant	Mutant	Mutant	0.8413	0.6571	0.8	0.7913
TCGA.EE.A29L	78	Male	Lymph_node	NA	2.59723	4642.44	high	Mutant	Mutant	Mutant	Mutant	Mutant	0.9846	0.8546	0.9	0.8806
TCGA.EE.A29M	33	Female	Lymph_node	0:ALIVE OR DEAD TUMOR FREE	56.8432	4772.19	high	Mutant	Mutant	Mutant	Mutant	Mutant	0.8523	0.3242	0.9	0.81
TCGA.EE.A29N	78	Male	Lymph_node	1:DEAD WITH TUMOR	18.608	2679.46	high	WT	Mutant	Mutant	Mutant	Mutant	0.7105	0.4355	0.75	0.6174
TCGA.EE.A29P	73	Female	Lymph_node	0:ALIVE OR DEAD TUMOR FREE	56.4158	3034.5	high	Mutant	Mutant	Mutant	Mutant	Mutant	0.5887	0.6263	0.9	0.5956
TCGA.EE.A29Q	70	Female	Regional_subcutaneous	1:DEAD WITH TUMOR	66.739	1391.16	low	Mutant	Mutant	Mutant	Mutant	Mutant	0.9462	0.7659	0.85	0.836
TCGA.EE.A29R	48	Female	Lymph_node	0:ALIVE OR DEAD TUMOR FREE	14.4656	1702.58	low	Mutant	Mutant	Mutant	Mutant	Mutant	0.9145	0.8205	0.7	0.8239
TCGA.EE.A29S	79	Male	Lymph_node	1:DEAD WITH TUMOR	61.2815	2111.14	low	Mutant	Mutant	Mutant	Mutant	Mutant	0.7928	0.7168	0.8	0.7291
TCGA.EE.A29T	51	Female	Lymph_node	0:ALIVE OR DEAD TUMOR FREE	369.925	1626.75	low	Mutant	Mutant	Mutant	Mutant	Mutant	0.7145	0.6262	0.8	0.6228
TCGA.EE.A29V	85	Male	Distant_Metastasis	1:DEAD WITH TUMOR	25.8737	4968.8	high	Mutant	Mutant	Mutant	Mutant	Mutant	0.9284	0.6601	0.92	0.8985
TCGA.EE.A29W	42	Male	Lymph_node	NA	NA	2102.88	low	Mutant	Mutant	Mutant	Mutant	Mutant	0.857	0.9478	0.85	0.836
TCGA.EE.A29X	58	Female	Lymph_node	1:DEAD WITH TUMOR	17.9176	4209.21	high	Mutant	Mutant	Mutant	Mutant	Mutant	0.745	0.6585	0.95	0.6642
TCGA.EE.A2A0	77	Female	Lymph_node	1:DEAD WITH TUMOR	46.8159	1420.12	low	WT	Mutant	Mutant	Mutant	Mutant	0.4493	0.573	0.65	0.5329
TCGA.EE.A2A1	46	Male	Lymph_node	0:ALIVE OR DEAD TUMOR FREE	115.955	4437.93	high	Mutant	Mutant	Mutant	Mutant	Mutant	0.5596	0.4788	0.9	0.4222
TCGA.EE.A2A2	71	Male	Lymph_node	0:ALIVE OR DEAD TUMOR FREE	59.6377	2134.1	low	Mutant	Mutant	Mutant	Mutant	Mutant	0.8675	0.469	0.95	0.8306
TCGA.EE.A2A5	43	Male	Regional_subcutaneous	1:DEAD WITH TUMOR	39.2872	2954.84	high	Mutant	Mutant	Mutant	Mutant	Mutant	0.8839	0.8454	0.9	0.8531
TCGA.EE.A2A6	43	Male	Lymph_node	0:ALIVE OR DEAD TUMOR FREE	86.136	2581.56	high	Mutant	Mutant	Mutant	Mutant	Mutant	0.7808	0.6153	0.6	0.6126
TCGA.EE.A2GB	51	Male	Lymph_node	0:ALIVE OR DEAD TUMOR FREE	59.2761	3470.41	high	Mutant	Mutant	Mutant	Mutant	Mutant	0.9088	0.5975	0.7	0.7019
TCGA.EE.A2GC	82	Male	Lymph_node	0:ALIVE OR DEAD TUMOR FREE	67.4294	2182.8	low	WT	Mutant	Mutant	Mutant	Mutant	0.6895	0.7107	0.96	0.6948
TCGA.EE.A2GD	58	Female	Regional_subcutaneous	1:DEAD WITH TUMOR	340.139	1563.99	low	Mutant	Mutant	Mutant	Mutant	Mutant	0.6636	0.5749	0.9	0.5537
TCGA.EE.A2GE	44	Male	Lymph_node	0:ALIVE OR DEAD TUMOR FREE	173.784	2795.31	high	Mutant	Mutant	Mutant	Mutant	Mutant	0.4444	0.4622	0.95	0.4027
TCGA.EE.A2GH	34	Male	Lymph_node	0:ALIVE OR DEAD TUMOR FREE	220.239	1789.27	low	Mutant	Mutant	Mutant	Mutant	Mutant	0.486	0.3873	0.85	0.3148
TCGA.EE.A2GI	39	Male	Lymph_node	0:ALIVE OR DEAD TUMOR FREE	48.7228	1773.78	low	WT	WT	WT	Mutant	Mutant	0.7761	0.5858	0.95	0.7065
TCGA.EE.A2GJ	83	Male	Lymph_node	1:DEAD WITH TUMOR	107.374	1944.36	low	Mutant	Mutant	Mutant	Mutant	Mutant	0.7449	0.7161	0.95	0.7012
TCGA.EE.A2GK	46	Female	Lymph_node	0:ALIVE OR DEAD TUMOR FREE	54.7391	5952.02	high	WT	WT	WT	WT	WT	0.374	0.144	0.9	0.1604
TCGA.EE.A2GL	40	Female	Lymph_node	0:ALIVE OR DEAD TUMOR FREE	79.6594	2304.42	low	Mutant	Mutant	Mutant	Mutant	Mutant	0.6642	0.4123	0.98	0.5545
TCGA.EE.A2GM	70	Female	Regional_subcutaneous	0:ALIVE OR DEAD TUMOR FREE	75.4841	1390.32	low	Mutant	Mutant	Mutant	Mutant	Mutant	0.9203	0.7981	0.9	0.8806
TCGA.EE.A2GN	67	Male	Regional_subcutaneous	1:DEAD WITH TUMOR	102.114	5360.09	high	Mutant	Mutant	Mutant	Mutant	Mutant	0.8708	0.6727	0.75	0.7466
TCGA.EE.A2GO	66	Female	Regional_subcutaneous	0:ALIVE OR DEAD TUMOR FREE	126.804	1142.9	low	WT	Mutant	Mutant	Mutant	Mutant	0.9283	0.9069	0.75	0.9131
TCGA.EE.A2GP	80	Male	Regional_subcutaneous	1:DEAD WITH TUMOR	13.9067	2977.76	high	Mutant	Mutant	Mutant	Mutant	Mutant	0.7282	0.709	0.75	0.6928
TCGA.EE.A2GR	78	Male	Regional_subcutaneous	1:DEAD WITH TUMOR	42.7721	3199.58	high	WT	WT	WT	Mutant	Mutant	0.9608	0.948	0.75	0.9573
TCGA.EE.A2GS	28	Female	Regional_subcutaneous	1:DEAD WITH TUMOR	81.2046	1502.67	low	Mutant	Mutant	Mutant	Mutant	Mutant	0.8331	0.7308	0.95	0.7838
TCGA.EE.A2GT	77	Male	Lymph_node	0:ALIVE OR DEAD TUMOR FREE	44.8762	4751.21	high	Mutant	Mutant	Mutant	Mutant	Mutant	0.679	0.3075	0.95	0.5746
TCGA.EE.A2GU	65	Female	Lymph_node	0:ALIVE OR DEAD TUMOR FREE	94.8154	7283.01	high	Mutant	Mutant	Mutant	Mutant	Mutant	0.8178	0.681	0.9	0.7631
TCGA.EE.A2M5	49	Male	Lymph_node	1:DEAD WITH TUMOR	21.6655	3027.9	high	Mutant	Mutant	Mutant	Mutant	Mutant	0.8167	0.4776	0.9	0.7616
TCGA.EE.A2M6	61	Male	Lymph_node	0:ALIVE OR DEAD TUMOR FREE	129.27	1838.63	low	Mutant	Mutant	Mutant	Mutant	Mutant	0.8376	0.7643	0.9	0.7899
TCGA.EE.A2M7	66	Male	Lymph_node	1:DEAD WITH TUMOR	28.8326	2177.72	low	Mutant	Mutant	Mutant	Mutant	Mutant	0.7882	0.6148	0.9	0.7229
TCGA.EE.A2M8	54	Female	Lymph_node	1:DEAD WITH TUMOR	19.7587	3848.11	high	Mutant	Mutant	Mutant	Mutant	Mutant	0.3626	0.345	0.8	0.265
TCGA.EE.A2MC	73	Male	Lymph_node	0:ALIVE OR DEAD TUMOR FREE	61.5117	2494.58	low	Mutant	Mutant	Mutant	Mutant	Mutant	0.5664	0.3992	0.85	0.4217
TCGA.EE.A2MD	52	Male	Lymph_node	1:DEAD WITH TUMOR	47.2762	4815.39	high	Mutant	Mutant	Mutant	Mutant	Mutant	0.872	0.5912	0.95	0.8366
TCGA.EE.A2ME	51	Male	Lymph_node	1:DEAD WITH TUMOR	103.265	5366.17	high	Mutant	Mutant	Mutant	Mutant	Mutant	0.3552	0.2914	0.85	0.202
TCGA.EE.A2MF	39	Female	Lymph_node	1:DEAD WITH TUMOR	268.731	2041.94	low	Mutant	Mutant	Mutant	Mutant	Mutant	0.8816	0.8068	0.9	0.8497
TCGA.EE.A2MG	23	Male	Lymph_node	1:DEAD WITH TUMOR	103.199	3498.24	high	Mutant	Mutant	Mutant	Mutant	Mutant	0.5017	0.4155	0.8	0.3478
TCGA.EE.A2MH	66	Male	Lymph_node	1:DEAD WITH TUMOR	16.9642	1623.91	low	Mutant	Mutant	Mutant	Mutant	Mutant	0.7298	0.5397	0.8	0.6436
TCGA.EE.A2MI	43	Male	Lymph_node	1:DEAD WITH TUMOR	204.655	2232.72	low	WT	WT	WT	WT	Mutant	0.7037	0.6077	0.85	0.6082
TCGA.EE.A2MJ	60	Male	Lymph_node	0:ALIVE OR DEAD TUMOR FREE	96.2291	3564.84	high	WT	WT	WT	Mutant	Mutant	0.6158	0.4328	0.95	0.4888
TCGA.EE.A2MK	18	Female	Lymph_node	0:ALIVE OR DEAD TUMOR FREE	180.393	2005.16	low	Mutant	Mutant	Mutant	Mutant	Mutant	0.718	0.748	0.75	0.7387
TCGA.EE.A2ML	35	Male	Lymph_node	1:DEAD WITH TUMOR	216.655	1968.29	low	Mutant	Mutant	Mutant	Mutant	Mutant	0.8042	0.6069	0.8	0.7446
TCGA.EE.A2MM	63	Female	Lymph_node	1:DEAD WITH TUMOR	167.9	1981.16	low	Mutant	Mutant	Mutant	Mutant	Mutant	0.8868	0.8764	0.8	0.8567
TCGA.EE.A2MN	58	Male	Lymph_node	1:DEAD WITH TUMOR	47.5392	5781.07	high	Mutant	Mutant	Mutant	Mutant	Mutant	0.7654	0.7548	0.9	0.7466
TCGA.EE.A2MP	34	Female	Lymph_node	0:ALIVE OR DEAD TUMOR FREE	248.644	2151.07	low	Mutant	Mutant	Mutant	Mutant	Mutant	0.7841	0.6705	0.7	0.7019
TCGA.EE.A2MQ	70	Female	Lymph_node	1:DEAD WITH TUMOR	43.2324	1806.12	low	Mutant	Mutant	Mutant	Mutant	Mutant	0.8253	0.7634	0.85	0.7733
TCGA.EE.A2MR	61	Male	Lymph_node	0:ALIVE OR DEAD TUMOR FREE	134.399	3234.66	high	WT	WT	WT	WT	WT	0.4991	0.3565	0.75	0.3303
TCGA.EE.A2MS	72	Male	Lymph_node	0:ALIVE OR DEAD TUMOR FREE	162.475	3174.76	high	WT	WT	WT	Mutant	Mutant	0.8658	0.8493	0.8	0.8283
TCGA.EE.A2MT	45	Male	Lymph_node	0:ALIVE OR DEAD TUMOR FREE	71.2102	2896.45	high	WT	WT	Mutant	Mutant	Mutant	0.9381	0.77	0.75	0.7645
TCGA.EE.A2MU	71	Male	Regional_subcutaneous	0:ALIVE OR DEAD TUMOR FREE	53.2597	3170.19	high	Mutant	Mutant	Mutant	Mutant	Mutant	0.6016	0.4744	0.8	0.4696
TCGA.EE.A3AA	47	Male	Lymph_node	0:ALIVE OR DEAD TUMOR FREE	124.305	3437	high	Mutant	Mutant	Mutant	Mutant	Mutant	0.7704	0.4293	0.95	0.6987
TCGA.EE.A3AB	30	Male	Lymph_node	0:ALIVE OR DEAD TUMOR FREE	122.727	2598.43	high	Mutant	Mutant	Mutant	Mutant	Mutant	0.6777	0.435	0.9	0.5728
TCGA.EE.A3AC	47	Male	Lymph_node	0:ALIVE OR DEAD TUMOR FREE	64.0431	4181.56	high	Mutant	Mutant	Mutant	Mutant	Mutant	0.8396	0.7732	0.95	0.7927
TCGA.EE.A3AD	50	Male	Lymph_node	1:DEAD WITH TUMOR	28.7668	2539.61	high	Mutant	Mutant	Mutant	Mutant	Mutant	0.965	0.7689	0.97	0.9432
TCGA.EE.A3AE	52	Female	Lymph_node	0:ALIVE OR DEAD TUMOR FREE	54.509	3001.85	high	WT	WT	WT	Mutant	Mutant	0.8084	0.7572	0.96	0.7503
TCGA.EE.A3AF	48	Female	Lymph_node	1:DEAD WITH TUMOR	13.8081	3237.67	high	Mutant	Mutant	Mutant	Mutant	Mutant	0.7658	0.698	0.9	0.6925
TCGA.EE.A3AG	25	Male	Regional_subcutaneous	1:DEAD WITH TUMOR	41.5886	1137.37	low	Mutant	Mutant	Mutant	Mutant	Mutant	0.9564	0.7468	0.85	0.836
TCGA.EE.A3AH	30	Male	Lymph_node	1:DEAD WITH TUMOR	138.804	2064.89	low	Mutant	Mutant	Mutant	Mutant	Mutant	0.9106	0.8697	0.97	0.8891
TCGA.EE.A3J3	42	Male	Regional_subcutaneous	1:DEAD WITH TUMOR	172.173	3387.3	high	Mutant	Mutant	Mutant	Mutant	Mutant	0.7624	0.8011	0.75	0.7466
TCGA.EE.A3J4	72	Male	Regional_subcutaneous	1:DEAD WITH TUMOR	127.199	3488.69	high	Mutant	Mutant	Mutant	Mutant	Mutant	0.8665	0.9331	0.85	0.836
TCGA.EE.A3J5	71	Male	Regional_subcutaneous	1:DEAD WITH TUMOR	36.953	2500.07	high	WT	WT	WT	Mutant	Mutant	0.7409	0.568	0.8	0.6587
TCGA.EE.A3J7	43	Male	Regional_subcutaneous	0:ALIVE OR DEAD TUMOR FREE	64.076	3457.76	high	Mutant	Mutant	Mutant	Mutant	Mutant	0.9517	0.9444	0.85	0.945
TCGA.EE.A3J8	59	Male	Regional_subcutaneous	0:ALIVE OR DEAD TUMOR FREE	34.3229	1188.71	low	Mutant	Mutant	Mutant	Mutant	Mutant	0.9774	0.7916	0.9	0.8806
TCGA.EE.A3JA	44	Male	Lymph_node	1:DEAD WITH TUMOR	53.1939	2397.36	low	Mutant	Mutant	Mutant	Mutant	Mutant	0.7378	0.6781	0.75	0.6565
TCGA.EE.A3JB	60	Female	Regional_subcutaneous	0:ALIVE OR DEAD TUMOR FREE	201.795	1203.85	low	Mutant	Mutant	Mutant	Mutant	Mutant	0.7332	0.6251	0.95	0.6482
TCGA.EE.A3JD	70	Male	Lymph_node	1:DEAD WITH TUMOR	27.3531	2068.55	low	WT	Mutant	Mutant	Mutant	Mutant	0.5358	0.299	0.9	0.3801
TCGA.EE.A3JE	75	Male	Regional_subcutaneous	0:ALIVE OR DEAD TUMOR FREE	51.3529	2075.27	low	Mutant	Mutant	Mutant	Mutant	Mutant	0.3664	0.404	0.9	0.3343
TCGA.EE.A3JH	54	Male	Lymph_node	0:ALIVE OR DEAD TUMOR FREE	134.333	4656.35	high	Mutant	Mutant	Mutant	Mutant	Mutant	0.4094	0.3343	0.9	0.2524
TCGA.EE.A3JI	48	Male	Lymph_node	1:DEAD WITH TUMOR	152.809	1953.12	low	Mutant	Mutant	Mutant	Mutant	Mutant	0.9081	0.8923	0.95	0.9082
TCGA.ER.A193	62	Male	Lymph_node	1:DEAD WITH TUMOR	31.3969	2982.93	high	Mutant	Mutant	Mutant	Mutant	Mutant	0.661	0.7001	0.9	0.6823
TCGA.ER.A195	46	Male	Lymph_node	1:DEAD WITH TUMOR	35.4407	3184.79	high	Mutant	Mutant	Mutant	Mutant	Mutant	0.5554	0.6799	0.95	0.6585
TCGA.ER.A197	83	Female	NA	1:DEAD WITH TUMOR	13.9396	3405.5	high	WT	WT	WT	WT	Mutant	0.6226	0.46	0.8	0.498
TCGA.ER.A198	45	Male	Regional_subcutaneous	1:DEAD WITH TUMOR	50.7611	3406.36	high	Mutant	Mutant	Mutant	Mutant	Mutant	0.8124	0.7486	0.95	0.7558
TCGA.ER.A199	86	Female	Lymph_node	1:DEAD WITH TUMOR	9.1725	2136.47	low	Mutant	Mutant	Mutant	Mutant	Mutant	0.6521	0.4222	0.85	0.538
TCGA.ER.A19A	79	Male	Regional_subcutaneous	0:ALIVE OR DEAD TUMOR FREE	77.7526	4378.73	high	WT	WT	WT	WT	WT	0.2906	0.369	0.85	0.2933
TCGA.ER.A19B	42	Male	Regional_subcutaneous	1:DEAD WITH TUMOR	98.3989	1722.26	low	Mutant	Mutant	Mutant	Mutant	Mutant	0.8908	0.8228	0.9	0.8622
TCGA.ER.A19C	77	Male	Lymph_node	1:DEAD WITH TUMOR	48.8871	3039.99	high	Mutant	Mutant	Mutant	Mutant	Mutant	0.8657	0.7685	0.95	0.8282
TCGA.ER.A19D	46	Female	Regional_subcutaneous	1:DEAD WITH TUMOR	12.5916	2697.77	high	Mutant	Mutant	Mutant	Mutant	Mutant	0.6242	0.7421	0.98	0.7317
TCGA.ER.A19E	36	Female	Lymph_node	1:DEAD WITH TUMOR	13.019	2086.78	low	Mutant	Mutant	Mutant	Mutant	Mutant	0.874	0.705	0.6	0.688
TCGA.ER.A19F	82	Male	Lymph_node	0:ALIVE OR DEAD TUMOR FREE	26.3668	2049.12	low	WT	Mutant	Mutant	Mutant	Mutant	0.9016	0.7599	0.9	0.8768
TCGA.ER.A19G	48	Female	Lymph_node	0:ALIVE OR DEAD TUMOR FREE	302.068	3881.53	high	Mutant	Mutant	Mutant	Mutant	Mutant	0.7282	0.5804	0.85	0.6414
TCGA.ER.A19H	40	Male	Regional_subcutaneous	0:ALIVE OR DEAD TUMOR FREE	152.349	2333.67	low	Mutant	Mutant	Mutant	Mutant	Mutant	0.7535	0.6025	0.98	0.6757
TCGA.ER.A19J	54	Male	Lymph_node	1:DEAD WITH TUMOR	6.44376	3950.5	high	Mutant	Mutant	Mutant	Mutant	Mutant	0.8182	0.7978	0.97	0.7972
TCGA.ER.A19L	35	Male	Lymph_node	1:DEAD WITH TUMOR	131.505	3256.45	high	WT	WT	WT	WT	Mutant	0.8411	0.9397	0.98	0.9521
TCGA.ER.A19M	36	Male	Lymph_node	1:DEAD WITH TUMOR	61.0514	2434.86	low	Mutant	Mutant	Mutant	Mutant	Mutant	0.6514	0.6137	0.85	0.5808
TCGA.ER.A19N	47	Male	Lymph_node	0:ALIVE OR DEAD TUMOR FREE	44.0872	4005.02	high	Mutant	Mutant	Mutant	Mutant	Mutant	0.5093	0.5062	0.7	0.4544
TCGA.ER.A19O	56	Male	Lymph_node	1:DEAD WITH TUMOR	NA	6857.91	high	Mutant	Mutant	Mutant	Mutant	Mutant	0.4616	0.5619	0.65	0.5199
TCGA.ER.A19P	47	Female	Lymph_node	1:DEAD WITH TUMOR	162.08	3771.12	high	Mutant	Mutant	Mutant	Mutant	Mutant	0.4045	0.3386	0.9	0.2575
TCGA.ER.A19Q	37	Female	Lymph_node	1:DEAD WITH TUMOR	50.8926	2979.96	high	Mutant	Mutant	Mutant	Mutant	Mutant	0.6333	0.4771	0.95	0.5125
TCGA.ER.A19S	81	Female	Lymph_node	0:ALIVE OR DEAD TUMOR FREE	49.4789	4303.24	high	Mutant	Mutant	Mutant	Mutant	Mutant	0.5495	0.4069	0.9	0.3987
TCGA.ER.A19T	51	Male	NA	1:DEAD WITH TUMOR	8.87662	1948.97	low	WT	WT	WT	Mutant	Mutant	0.7963	0.8816	0.7	0.9253
TCGA.ER.A19W	48	Female	Regional_subcutaneous	1:DEAD WITH TUMOR	148.174	2851.05	high	Mutant	Mutant	Mutant	Mutant	Mutant	0.4929	0.4984	0.7	0.4453
TCGA.ER.A1A1	58	Male	Lymph_node	0:ALIVE OR DEAD TUMOR FREE	105.073	8718.64	high	WT	WT	WT	WT	WT	0.4759	0.136	0.95	0.2988
TCGA.ER.A2NC	50	Male	Distant_Metastasis	1:DEAD WITH TUMOR	43.8242	2230.17	low	Mutant	Mutant	Mutant	Mutant	Mutant	0.6542	0.6562	0.75	0.6307
TCGA.ER.A2ND	57	Female	Distant_Metastasis	1:DEAD WITH TUMOR	23.3422	2209.66	low	Mutant	Mutant	Mutant	Mutant	Mutant	0.9016	0.8274	0.85	0.836
TCGA.ER.A2NE	39	Male	Distant_Metastasis	NA	NA	5487.6	high	Mutant	Mutant	Mutant	Mutant	Mutant	0.9729	0.8039	0.7	0.8043
TCGA.ER.A2NF	53	Male	NA	1:DEAD WITH TUMOR	28.8326	9263.18	high	WT	WT	WT	WT	Mutant	0.8785	0.8442	0.85	0.7913
TCGA.ER.A2NG	43	Female	Lymph_node	1:DEAD WITH TUMOR	48.9858	5426.32	high	Mutant	Mutant	Mutant	Mutant	Mutant	0.6358	0.4431	0.8	0.5159
TCGA.ER.A2NH	49	Male	Lymph_node	0:ALIVE OR DEAD TUMOR FREE	41.5557	2777.66	high	Mutant	Mutant	Mutant	Mutant	Mutant	0.478	0.4312	0.7	0.3664
TCGA.ER.A3ES	25	Male	Distant_Metastasis	1:DEAD WITH TUMOR	247.033	4708.28	high	WT	WT	WT	WT	Mutant	0.983	1	0.99	0.9874
TCGA.ER.A3ET	64	Female	Regional_subcutaneous	1:DEAD WITH TUMOR	93.0072	3362.05	high	WT	WT	WT	WT	Mutant	0.7022	0.6467	0.65	0.6196
TCGA.ER.A3EV	55	Male	Distant_Metastasis	1:DEAD WITH TUMOR	46.9803	4235.49	high	WT	WT	WT	WT	Mutant	0.8668	0.7944	0.92	0.8297
TCGA.ER.A3PL	30	Male	Regional_subcutaneous	0:ALIVE OR DEAD TUMOR FREE	33.2051	1828.47	low	Mutant	Mutant	Mutant	Mutant	Mutant	0.8291	0.8968	0.8	0.7913
TCGA.ER.A42K	40	Female	Lymph_node	1:DEAD WITH TUMOR	12.9533	1323.03	low	Mutant	Mutant	Mutant	Mutant	Mutant	0.895	0.8936	0.96	0.868
TCGA.ER.A42L	49	Male	Distant_Metastasis	0:ALIVE OR DEAD TUMOR FREE	149.029	2108.93	low	Mutant	Mutant	Mutant	Mutant	Mutant	0.5212	0.6011	0.8	0.566
TCGA.FR.A3YN	44	Male	Lymph_node	0:ALIVE OR DEAD TUMOR FREE	92.9743	4230.14	high	Mutant	Mutant	Mutant	Mutant	Mutant	0.8566	0.7779	0.98	0.8158
TCGA.FR.A3YO	NA	Female	Distant_Metastasis	0:ALIVE OR DEAD TUMOR FREE	NA	4493.23	high	Mutant	Mutant	Mutant	Mutant	Mutant	0.8086	0.562	0.9	0.7506
TCGA.FR.A44A	29	Female	Lymph_node	0:ALIVE OR DEAD TUMOR FREE	174.212	4312.34	high	Mutant	Mutant	Mutant	Mutant	Mutant	0.5195	0.4207	0.6	0.3581
TCGA.FR.A69P	34	Female	Lymph_node	0:ALIVE OR DEAD TUMOR FREE	15.7149	1642.79	low	Mutant	Mutant	Mutant	Mutant	Mutant	0.8641	0.6596	0.65	0.7913
TCGA.FR.A729	38	Female	Lymph_node	0:ALIVE OR DEAD TUMOR FREE	220.798	2502.27	high	Mutant	Mutant	Mutant	Mutant	Mutant	0.6499	0.5105	0.8	0.5351
TCGA.FR.A7U8	50	Male	Distant_Metastasis	0:ALIVE OR DEAD TUMOR FREE	27.8463	2996.52	high	Mutant	Mutant	Mutant	Mutant	Mutant	0.9521	0.895	0.7	0.9114
TCGA.FR.A7U9	63	Female	Lymph_node	0:ALIVE OR DEAD TUMOR FREE	18.7724	3222.92	high	WT	WT	WT	Mutant	Mutant	0.5943	0.5484	0.98	0.504
TCGA.FR.A7UA	65	Female	Lymph_node	0:ALIVE OR DEAD TUMOR FREE	38.2681	4188.33	high	Mutant	Mutant	Mutant	Mutant	Mutant	0.354	0.259	0.8	0.1639
TCGA.FR.A8YC	78	Male	Distant_Metastasis	1:DEAD WITH TUMOR	34.8161	3519.35	high	WT	WT	WT	Mutant	Mutant	0.9043	0.8273	0.95	0.8318
TCGA.FR.A8YD	56	Female	Distant_Metastasis	1:DEAD WITH TUMOR	36.2626	4418.78	high	WT	WT	WT	Mutant	Mutant	0.9211	0.8761	0.95	0.8892
TCGA.FR.A8YE	41	Male	Lymph_node	0:ALIVE OR DEAD TUMOR FREE	104.415	3599.84	high	Mutant	Mutant	Mutant	Mutant	Mutant	0.4984	0.3212	0.8	0.3294
TCGA.FS.A1YW	52	Male	Lymph_node	1:DEAD WITH TUMOR	216.918	2344.29	low	Mutant	Mutant	Mutant	Mutant	Mutant	0.9027	0.8159	0.98	0.8784
TCGA.FS.A1YX	39	Female	Regional_subcutaneous	1:DEAD WITH TUMOR	48.5912	2878.55	high	Mutant	Mutant	Mutant	Mutant	Mutant	0.823	0.7088	0.65	0.6925
TCGA.FS.A1YY	55	Female	Distant_Metastasis	1:DEAD WITH TUMOR	228.589	1636.76	low	Mutant	Mutant	Mutant	Mutant	Mutant	0.8488	0.746	0.9	0.8052
TCGA.FS.A1Z0	32	Female	Distant_Metastasis	1:DEAD WITH TUMOR	202.65	2304.45	low	Mutant	Mutant	Mutant	Mutant	Mutant	0.7265	0.6355	0.95	0.6391
TCGA.FS.A1Z3	72	Female	Distant_Metastasis	1:DEAD WITH TUMOR	20.9094	2099.92	low	Mutant	Mutant	Mutant	Mutant	Mutant	0.9085	0.8482	0.92	0.8863
TCGA.FS.A1Z4	62	Male	Lymph_node	1:DEAD WITH TUMOR	28.0764	4900.12	high	WT	WT	WT	WT	WT	0.615	0.4241	0.9	0.4877
TCGA.FS.A1Z7	19	Male	Lymph_node	1:DEAD WITH TUMOR	7.7917	2160.71	low	Mutant	Mutant	Mutant	Mutant	Mutant	0.6981	0.7635	0.7	0.7019
TCGA.FS.A1ZA	45	Female	Distant_Metastasis	1:DEAD WITH TUMOR	27.7148	2225.57	low	WT	WT	WT	Mutant	Mutant	0.8554	0.7276	0.7	0.7146
TCGA.FS.A1ZB	57	Male	Distant_Metastasis	1:DEAD WITH TUMOR	48.8543	3023.56	high	Mutant	Mutant	Mutant	Mutant	Mutant	0.646	0.6696	0.85	0.6465
TCGA.FS.A1ZC	51	Male	Distant_Metastasis	1:DEAD WITH TUMOR	357.366	593.006	low	Mutant	Mutant	Mutant	Mutant	Mutant	0.9427	0.7989	0.9	0.8806
TCGA.FS.A1ZD	63	Male	Lymph_node	1:DEAD WITH TUMOR	53.5227	2046.74	low	Mutant	Mutant	Mutant	Mutant	Mutant	0.8587	0.8095	0.8	0.8109
TCGA.FS.A1ZE	40	Male	Distant_Metastasis	1:DEAD WITH TUMOR	46.4543	3940.68	high	Mutant	Mutant	Mutant	Mutant	Mutant	0.9372	0.9302	0.95	0.9253
TCGA.FS.A1ZF	78	Female	Distant_Metastasis	1:DEAD WITH TUMOR	15.4519	1133.44	low	Mutant	Mutant	Mutant	Mutant	Mutant	0.8819	0.8191	0.85	0.836
TCGA.FS.A1ZG	60	Female	Lymph_node	1:DEAD WITH TUMOR	9.69852	3462.38	high	WT	WT	Mutant	Mutant	Mutant	0.9552	0.9582	0.97	0.9497
TCGA.FS.A1ZH	71	Female	Lymph_node	1:DEAD WITH TUMOR	32.7448	2113.84	low	Mutant	Mutant	Mutant	Mutant	Mutant	0.5912	0.5256	0.95	0.4772
TCGA.FS.A1ZJ	75	Female	Lymph_node	1:DEAD WITH TUMOR	47.3748	2790.38	high	WT	WT	WT	WT	Mutant	0.9147	0.8066	0.9	0.8806
TCGA.FS.A1ZK	68	Male	Distant_Metastasis	1:DEAD WITH TUMOR	23.934	3807.1	high	WT	WT	Mutant	Mutant	Mutant	0.9636	0.899	0.92	0.9161
TCGA.FS.A1ZM	74	Male	Regional_subcutaneous	0:ALIVE OR DEAD TUMOR FREE	101.259	2005.19	low	Mutant	Mutant	Mutant	Mutant	Mutant	0.6226	0.734	0.75	0.7221
TCGA.FS.A1ZP	52	Male	Lymph_node	1:DEAD WITH TUMOR	74.7279	3667.4	high	Mutant	Mutant	Mutant	Mutant	Mutant	0.7463	0.7844	0.96	0.7815
TCGA.FS.A1ZQ	31	Male	Distant_Metastasis	1:DEAD WITH TUMOR	133.544	3611.94	high	Mutant	Mutant	Mutant	Mutant	Mutant	0.8916	0.6814	0.96	0.8634
TCGA.FS.A1ZR	36	Male	Regional_subcutaneous	1:DEAD WITH TUMOR	11.4081	1422.52	low	Mutant	Mutant	Mutant	Mutant	Mutant	0.8422	0.839	0.65	0.7963
TCGA.FS.A1ZS	54	Male	Lymph_node	0:ALIVE OR DEAD TUMOR FREE	148.798	2132.84	low	Mutant	Mutant	Mutant	Mutant	Mutant	0.7996	0.803	0.95	0.8033
TCGA.FS.A1ZT	55	Male	Distant_Metastasis	0:ALIVE OR DEAD TUMOR FREE	53.1611	4917.78	high	Mutant	Mutant	Mutant	Mutant	Mutant	0.7504	0.5253	0.85	0.6716
TCGA.FS.A1ZU	70	Female	Distant_Metastasis	1:DEAD WITH TUMOR	26.5641	1597.81	low	WT	Mutant	Mutant	Mutant	Mutant	0.9216	0.9284	0.9	0.904
TCGA.FS.A1ZW	65	Male	Lymph_node	0:ALIVE OR DEAD TUMOR FREE	49.4789	1427.64	low	Mutant	Mutant	Mutant	Mutant	Mutant	0.7232	0.4498	0.95	0.6346
TCGA.FS.A1ZY	71	Male	Distant_Metastasis	1:DEAD WITH TUMOR	27.0901	5201.15	high	Mutant	Mutant	Mutant	Mutant	Mutant	0.9536	0.912	0.95	0.9314
TCGA.FS.A1ZZ	54	Female	Distant_Metastasis	1:DEAD WITH TUMOR	27.0244	1723.23	low	WT	Mutant	Mutant	Mutant	Mutant	0.9577	0.9337	0.9	0.953
TCGA.FS.A4F0	67	Female	Regional_subcutaneous	0:ALIVE OR DEAD TUMOR FREE	77.8183	1477.9	low	WT	WT	WT	WT	Mutant	0.9661	0.92	0.95	0.9408
TCGA.FS.A4F2	46	Female	Regional_subcutaneous	1:DEAD WITH TUMOR	50.1364	1473.47	low	WT	WT	WT	WT	WT	0.8871	0.6871	0.9	0.8571
TCGA.FS.A4F4	64	Male	Regional_subcutaneous	1:DEAD WITH TUMOR	66.6732	4747.59	high	WT	WT	WT	Mutant	Mutant	0.7154	0.5685	0.91	0.624
TCGA.FS.A4F5	77	Female	Regional_subcutaneous	1:DEAD WITH TUMOR	28.7339	1414.04	low	Mutant	Mutant	Mutant	Mutant	Mutant	0.9194	0.9113	0.88	0.901
TCGA.FS.A4F8	52	Male	Lymph_node	1:DEAD WITH TUMOR	174.836	3990.56	high	Mutant	Mutant	Mutant	Mutant	Mutant	0.5046	0.4653	0.9	0.4064
TCGA.FS.A4F9	80	Male	Lymph_node	0:ALIVE OR DEAD TUMOR FREE	34.027	2161.97	low	Mutant	Mutant	Mutant	Mutant	Mutant	0.9385	0.9496	0.9	0.927
TCGA.FS.A4FB	46	Female	Lymph_node	1:DEAD WITH TUMOR	26.7285	717.556	low	Mutant	Mutant	Mutant	Mutant	Mutant	0.9372	0.7141	0.98	0.8806
TCGA.FS.A4FC	75	Female	Regional_subcutaneous	1:DEAD WITH TUMOR	54.4104	1827.43	low	Mutant	Mutant	Mutant	Mutant	Mutant	0.8556	0.7975	0.95	0.8144
TCGA.FS.A4FD	39	Male	Lymph_node	1:DEAD WITH TUMOR	80.6786	2613.62	high	Mutant	Mutant	Mutant	Mutant	Mutant	0.8554	0.7954	0.95	0.8141
TCGA.FW.A3I3	59	Female	Distant_Metastasis	0:ALIVE OR DEAD TUMOR FREE	17.4573	2168.62	low	WT	WT	WT	Mutant	Mutant	0.9632	0.8202	0.9	0.8806
TCGA.FW.A3R5	68	Male	Lymph_node	0:ALIVE OR DEAD TUMOR FREE	36.953	2610.92	high	WT	Mutant	Mutant	Mutant	Mutant	0.8276	0.728	0.8	0.7764
TCGA.FW.A3TU	72	Female	Distant_Metastasis	1:DEAD WITH TUMOR	55.5939	9541.65	high	WT	WT	WT	Mutant	Mutant	0.8899	0.8767	0.8	0.8609
TCGA.FW.A3TV	57	Female	Lymph_node	0:ALIVE OR DEAD TUMOR FREE	13.5122	2684.62	high	Mutant	Mutant	Mutant	Mutant	Mutant	0.844	0.6025	0.96	0.7913
TCGA.FW.A5DY	48	Female	Lymph_node	0:ALIVE OR DEAD TUMOR FREE	19.2984	2901.89	high	WT	WT	WT	WT	WT	0.6222	0.2911	0.65	0.4974
TCGA.GF.A3OT	58	Female	Lymph_node	0:ALIVE OR DEAD TUMOR FREE	9.89578	900.133	low	Mutant	Mutant	Mutant	Mutant	Mutant	0.733	0.4707	0.8	0.648
TCGA.GF.A4EO	74	Female	Lymph_node	0:ALIVE OR DEAD TUMOR FREE	19.4299	2661.2	high	Mutant	Mutant	Mutant	Mutant	Mutant	0.5268	0.4258	0.65	0.368
TCGA.GF.A6C8	62	Female	Lymph_node	0:ALIVE OR DEAD TUMOR FREE	2.03833	1140.81	low	Mutant	Mutant	Mutant	Mutant	Mutant	0.8293	0.5463	0.7	0.6573
TCGA.GF.A6C9	78	Male	Distant_Metastasis	0:ALIVE OR DEAD TUMOR FREE	15.7806	2795.74	high	Mutant	Mutant	Mutant	Mutant	Mutant	0.5461	0.3703	0.65	0.2948
TCGA.GN.A262	47	Female	Regional_subcutaneous	0:ALIVE OR DEAD TUMOR FREE	139.889	1196.95	low	Mutant	Mutant	Mutant	Mutant	Mutant	0.9847	0.8427	0.9	0.8806
TCGA.GN.A264	60	Male	Lymph_node	1:DEAD WITH TUMOR	117.927	3803.42	high	WT	WT	WT	WT	Mutant	0.8431	0.8547	0.8	0.7974
TCGA.GN.A265	53	Male	Lymph_node	0:ALIVE OR DEAD TUMOR FREE	96.9195	1918.9	low	Mutant	Mutant	Mutant	Mutant	Mutant	0.4403	0.4037	0.85	0.334
TCGA.GN.A266	45	Male	Regional_subcutaneous	1:DEAD WITH TUMOR	10.1259	2356.53	low	WT	WT	Mutant	Mutant	Mutant	0.537	0.5066	0.75	0.455
TCGA.GN.A267	38	Male	Lymph_node	1:DEAD WITH TUMOR	64.4377	2198.39	low	Mutant	Mutant	Mutant	Mutant	Mutant	0.8332	0.7753	0.9	0.784
TCGA.GN.A268	83	Female	Lymph_node	1:DEAD WITH TUMOR	62.7938	2319.6	low	Mutant	Mutant	Mutant	Mutant	Mutant	0.96	0.9664	0.9	0.9562
TCGA.GN.A26A	63	Female	Regional_subcutaneous	1:DEAD WITH TUMOR	32.4818	1587.73	low	Mutant	Mutant	Mutant	Mutant	Mutant	0.6817	0.6055	0.85	0.5782
TCGA.GN.A26D	72	Female	Lymph_node	1:DEAD WITH TUMOR	47.9995	3054.16	high	WT	WT	WT	WT	Mutant	0.9216	0.8037	0.85	0.836
TCGA.GN.A4U3	30	Male	Distant_Metastasis	0:ALIVE OR DEAD TUMOR FREE	121.906	1183.69	low	Mutant	Mutant	Mutant	Mutant	Mutant	0.9413	0.7115	0.9	0.7913
TCGA.GN.A4U4	73	Male	Lymph_node	0:ALIVE OR DEAD TUMOR FREE	39.353	2005.68	low	Mutant	Mutant	Mutant	Mutant	Mutant	0.948	0.6579	0.9	0.7913
TCGA.GN.A4U7	56	Female	Lymph_node	1:DEAD WITH TUMOR	10.4218	2358.83	low	Mutant	Mutant	Mutant	Mutant	Mutant	0.9686	0.6472	0.85	0.8806
TCGA.GN.A4U8	51	Male	Lymph_node	0:ALIVE OR DEAD TUMOR FREE	48.8871	2112.45	low	Mutant	Mutant	Mutant	Mutant	Mutant	0.7375	0.511	0.8	0.654
TCGA.GN.A4U9	71	Male	Lymph_node	1:DEAD WITH TUMOR	22.1258	1713.03	low	Mutant	Mutant	Mutant	Mutant	Mutant	0.9086	0.7458	0.97	0.836
TCGA.GN.A8LK	70	Male	Distant_Metastasis	1:DEAD WITH TUMOR	50.1036	2477.09	low	WT	WT	WT	Mutant	Mutant	0.9863	0.9298	0.95	0.9523
TCGA.GN.A8LL	68	Female	Lymph_node	1:DEAD WITH TUMOR	21.3696	6132.35	high	WT	WT	WT	WT	WT	0.9259	0.6517	0.8	0.9099
TCGA.GN.A9SD	59	Female	Lymph_node	1:DEAD WITH TUMOR	59.4076	2285.77	low	Mutant	Mutant	Mutant	Mutant	Mutant	0.6254	NA	0.85	0.6242
TCGA.HR.A2OG	50	Female	Distant_Metastasis	0:ALIVE OR DEAD TUMOR FREE	0.230134	1940.66	low	Mutant	Mutant	Mutant	Mutant	Mutant	0.6395	0.5422	0.75	0.521
TCGA.HR.A2OH	46	Female	Distant_Metastasis	1:DEAD WITH TUMOR	65.8842	3254.1	high	Mutant	Mutant	Mutant	Mutant	Mutant	0.5001	0.4657	0.95	0.4069
TCGA.LH.A9QB	24	Female	Distant_Metastasis	0:ALIVE OR DEAD TUMOR FREE	368.774	2428.74	low	Mutant	Mutant	Mutant	Mutant	Mutant	0.9131	1	0.98	0.8925
TCGA.OD.A75X	49	Male	Distant_Metastasis	1:DEAD WITH TUMOR	297.893	2129.79	low	Mutant	Mutant	Mutant	Mutant	Mutant	0.9198	0.7511	0.8	0.7913
TCGA.QB.A6FS	49	Male	Lymph_node	0:ALIVE OR DEAD TUMOR FREE	7.2328	4108.11	high	Mutant	Mutant	Mutant	Mutant	Mutant	0.6758	0.4824	0.8	0.5702
TCGA.QB.AA9O	73	Male	Lymph_node	1:DEAD WITH TUMOR	18.0491	2581.55	high	Mutant	Mutant	Mutant	Mutant	Mutant	0.8092	0.483	0.8	0.6573
TCGA.RP.A690	66	Female	Distant_Metastasis	0:ALIVE OR DEAD TUMOR FREE	0.197258	6640.04	high	WT	WT	WT	WT	Mutant	0.9377	0.9316	0.8	0.9259
TCGA.RP.A693	77	Male	Distant_Metastasis	0:ALIVE OR DEAD TUMOR FREE	0.328764	1733.69	low	WT	WT	WT	WT	Mutant	0.7395	0.5751	0.9	0.6568
TCGA.RP.A694	71	Male	Distant_Metastasis	0:ALIVE OR DEAD TUMOR FREE	0.690403	3092.62	high	Mutant	Mutant	Mutant	Mutant	Mutant	0.8516	0.6358	0.9	0.7913
TCGA.RP.A695	NA	Male	Distant_Metastasis	0:ALIVE OR DEAD TUMOR FREE	NA	2140.8	low	Mutant	Mutant	Mutant	Mutant	Mutant	0.8997	0.7061	0.96	0.8744
TCGA.RP.A6K9	NA	Female	Distant_Metastasis	0:ALIVE OR DEAD TUMOR FREE	NA	6645.28	high	WT	WT	WT	WT	Mutant	0.7618	0.7181	0.6	0.7019
TCGA.W3.A824	63	Male	Lymph_node	0:ALIVE OR DEAD TUMOR FREE	228.162	3469.17	high	Mutant	Mutant	Mutant	Mutant	Mutant	0.7983	0.8469	0.8	0.8548
TCGA.W3.A825	60	Female	Distant_Metastasis	1:DEAD WITH TUMOR	63.024	1805.25	low	Mutant	Mutant	Mutant	Mutant	Mutant	0.7272	0.5911	0.8	0.6401
TCGA.W3.A828	66	Male	Distant_Metastasis	NA	121.084	1521.32	low	WT	WT	WT	Mutant	Mutant	0.6871	0.7095	0.75	0.6126
TCGA.W3.AA1O	85	Male	Lymph_node	1:DEAD WITH TUMOR	4.01091	1811.03	low	WT	Mutant	Mutant	Mutant	Mutant	0.9199	0.7841	0.8	0.7913
TCGA.W3.AA1Q	57	Male	Distant_Metastasis	1:DEAD WITH TUMOR	69.0732	2164.21	low	Mutant	Mutant	Mutant	Mutant	Mutant	0.8334	0.722	0.95	0.7843
TCGA.W3.AA1R	71	Male	Lymph_node	1:DEAD WITH TUMOR	111.089	2010.33	low	Mutant	Mutant	Mutant	Mutant	Mutant	0.9308	0.6018	0.65	0.7466
TCGA.W3.AA1V	63	Male	Lymph_node	1:DEAD WITH TUMOR	42.0817	4151.16	high	WT	Mutant	Mutant	Mutant	Mutant	0.7644	NA	0.8	0.7409
TCGA.W3.AA1W	64	Male	Distant_Metastasis	0:ALIVE OR DEAD TUMOR FREE	219.154	3353.19	high	Mutant	Mutant	Mutant	Mutant	Mutant	0.5355	0.5141	0.85	0.4637
TCGA.W3.AA21	26	Male	Lymph_node	1:DEAD WITH TUMOR	105.04	1242.96	low	Mutant	Mutant	Mutant	Mutant	Mutant	0.9434	0.8503	0.8	0.8588
TCGA.WE.A8JZ	70	Male	Lymph_node	0:ALIVE OR DEAD TUMOR FREE	24.0326	1987.37	low	Mutant	Mutant	Mutant	Mutant	Mutant	0.9199	0.7659	0.8	0.9017
TCGA.WE.A8K1	74	Male	Regional_subcutaneous	0:ALIVE OR DEAD TUMOR FREE	49.0515	3650.62	high	Mutant	Mutant	Mutant	Mutant	Mutant	0.7424	0.4058	0.8	0.6607
TCGA.WE.A8K5	65	Male	Regional_subcutaneous	1:DEAD WITH TUMOR	61.15	2126.26	low	Mutant	Mutant	Mutant	Mutant	Mutant	0.8005	0.8222	0.75	0.7913
TCGA.WE.A8K6	79	Male	Lymph_node	0:ALIVE OR DEAD TUMOR FREE	17.9505	1478.02	low	Mutant	Mutant	Mutant	Mutant	Mutant	0.9027	0.8476	0.75	0.8556
TCGA.WE.A8ZM	70	Male	Regional_subcutaneous	0:ALIVE OR DEAD TUMOR FREE	101.325	2685.4	high	WT	WT	WT	Mutant	Mutant	0.9227	0.9652	0.8	0.9055
TCGA.WE.A8ZN	57	Male	Regional_subcutaneous	0:ALIVE OR DEAD TUMOR FREE	58.9802	2598.57	high	Mutant	Mutant	Mutant	Mutant	Mutant	0.6356	0.4784	0.85	0.5157
TCGA.WE.A8ZO	73	Female	Lymph_node	0:ALIVE OR DEAD TUMOR FREE	70.5198	2293.83	low	Mutant	Mutant	Mutant	Mutant	Mutant	0.797	0.7514	0.8	0.7426
TCGA.WE.A8ZQ	48	Male	Lymph_node	0:ALIVE OR DEAD TUMOR FREE	63.2212	1857.39	low	Mutant	Mutant	Mutant	Mutant	Mutant	0.9479	0.9795	0.92	0.9397
TCGA.WE.A8ZT	25	Female	Lymph_node	0:ALIVE OR DEAD TUMOR FREE	11.8026	1160.97	low	Mutant	Mutant	Mutant	Mutant	Mutant	0.9424	0.6502	0.7	0.7913
TCGA.WE.A8ZX	45	Male	Lymph_node	0:ALIVE OR DEAD TUMOR FREE	35.8023	1590.66	low	Mutant	Mutant	Mutant	Mutant	Mutant	0.7755	0.4343	0.9	0.7057
TCGA.WE.A8ZY	62	Male	Regional_subcutaneous	1:DEAD WITH TUMOR	49.5118	2080.6	low	Mutant	Mutant	Mutant	Mutant	Mutant	0.8805	0.7776	0.8	0.836
TCGA.WE.AA9Y	37	Male	Lymph_node	0:ALIVE OR DEAD TUMOR FREE	12.1643	2616.44	high	WT	WT	WT	WT	WT	0.7038	0.5701	0.6	0.6083
TCGA.WE.AAA0	47	Male	Lymph_node	0:ALIVE OR DEAD TUMOR FREE	40.405	2864.37	high	Mutant	Mutant	Mutant	Mutant	Mutant	0.8694	0.5696	0.86	0.8331
TCGA.WE.AAA3	84	Female	Lymph_node	0:ALIVE OR DEAD TUMOR FREE	21.4025	3944.86	high	Mutant	Mutant	Mutant	Mutant	Mutant	0.7005	0.7021	0.9	0.6847
TCGA.WE.AAA4	56	Female	Regional_subcutaneous	0:ALIVE OR DEAD TUMOR FREE	24.986	4024.86	high	Mutant	Mutant	Mutant	Mutant	Mutant	0.4795	0.3669	0.9	0.3036
TCGA.YD.A89C	43	Female	Distant_Metastasis	0:ALIVE OR DEAD TUMOR FREE	6.90403	1794.54	low	Mutant	Mutant	Mutant	Mutant	Mutant	0.9589	0.5633	0.8	0.7019
TCGA.YD.A9TA	75	Male	Distant_Metastasis	0:ALIVE OR DEAD TUMOR FREE	49.183	2788.43	high	WT	WT	WT	Mutant	Mutant	0.7763	0.5657	0.8	0.7067
TCGA.YD.A9TB	NA	Female	Distant_Metastasis	0:ALIVE OR DEAD TUMOR FREE	NA	2003.73	low	Mutant	Mutant	Mutant	Mutant	Mutant	0.7648	NA	0.75	0.7189
TCGA.YG.AA3O	62	Male	Lymph_node	1:DEAD WITH TUMOR	37.9393	2671.06	high	Mutant	Mutant	Mutant	Mutant	Mutant	0.873	0.7735	0.95	0.7686
TCGA.YG.AA3P	63	Female	Distant_Metastasis	0:ALIVE OR DEAD TUMOR FREE	14.4327	3631.33	high	WT	WT	Mutant	Mutant	Mutant	0.9613	1	0.9	0.958
TCGA.Z2.A8RT	42	Female	Regional_subcutaneous	0:ALIVE OR DEAD TUMOR FREE	27.5833	3519.38	high	Mutant	Mutant	Mutant	Mutant	Mutant	0.7785	0.7203	0.8	0.7097
TCGA.Z2.AA3S	58	Male	Lymph_node	0:ALIVE OR DEAD TUMOR FREE	96.9852	1874.87	low	WT	Mutant	Mutant	Mutant	Mutant	0.9065	0.8357	0.8	0.8417
TCGA.Z2.AA3V	57	Female	Lymph_node	0:ALIVE OR DEAD TUMOR FREE	15.9779	12148.4	high	Mutant	Mutant	Mutant	Mutant	Mutant	0.5911	0.4618	0.7	0.4552

## Sheet: TS3_Leeds cohort_targeted
Supplementary Table 3: Leeds Melanoma Cohort, data for patients with targeted sequencing available
PatientID	Age at diagnosis	Gender	AJCC Stage	Melanoma specific survival	Death (1 :yes)	Survival time in years	RAPGEF1 expression probe ilmn_1769412	RAPGEF1 expression subgroup ilmn_1769412	BRAF-V600|K601 and NRAS-Q61|G12|G13	Driver alterations in BRAF/NRAS	Driver alterations in BRAF/NRAS/KRAS/HRAS	Driver alterations in BRAF/NRAS/KRAS/HRAS/NF1	Driver alteration in any genes from RAS/RTKpathway	Tumor purity
LMCFFPE000184	42.6639	F	1	yes	0	11.2767	8.39055	high	WT	WT	WT	WT	WT	0.13565
LMCFFPE001938	43.6058	F	1	yes	0	7.88493	7.43229	low	Mutant	Mutant	Mutant	Mutant	Mutant	0.598025
LMCFFPE009321	58.0671	F	2	yes	0	4.99452	8.23535	high	Mutant	Mutant	Mutant	Mutant	Mutant	0.706471
LMCFFPE014994	61.9357	F	2	yes	0	4.13151	7.89869	high	Mutant	Mutant	Mutant	Mutant	Mutant	0.485083
LMCFFPE017220	72.6543	M	2	yes	1	1.75223	8.353	high	WT	Mutant	Mutant	Mutant	Mutant	0.477783
LMCFFPE018307	73.2539	F	1	yes	0	9.26027	7.25916	low	WT	WT	WT	WT	WT	0.802229
LMCFFPE020703	44.2245	M	3	yes	0	5.12329	7.91369	high	Mutant	Mutant	Mutant	Mutant	Mutant	0.516222
LMCFFPE021258	40.6023	F	1	yes	0	10.463	7.81727	low	WT	WT	WT	WT	WT	0.75227
LMCFFPE023609	63.7043	F	1	yes	1	3.99727	7.71438	low	Mutant	Mutant	Mutant	Mutant	Mutant	0.954699
LMCFFPE028324	64.3833	M	3	yes	1	3.02258	8.51341	high	Mutant	Mutant	Mutant	Mutant	Mutant	0.344307
LMCFFPE032576	77.8864	M	2		1	11.2553	7.42968	low	WT	WT	WT	WT	WT	0.974815
LMCFFPE037172	67.206	F	2	yes	0	3.83014	8.05011	high	WT	WT	WT	WT	WT	0.282127
LMCFFPE038797	48.4764	F	2	yes	0	5.96438	8.53993	high	Mutant	Mutant	Mutant	Mutant	Mutant	0.954283
LMCFFPE043861	40.2711	F	2	yes	1	3.55646	7.38996	low	Mutant	Mutant	Mutant	Mutant	Mutant	0.979001
LMCFFPE044996	54.6365	F	2	yes	0	6.86027	8.31908	high	Mutant	Mutant	Mutant	Mutant	Mutant	0.496986
LMCFFPE050848	57.4456	F	3	yes	0	3.66301	7.71	low	Mutant	Mutant	Mutant	Mutant	Mutant	0.237322
LMCFFPE052960	58.5161	F	2	yes	0	6.94247	7.84861	high	Mutant	Mutant	Mutant	Mutant	Mutant	0.999142
LMCFFPE054621	58.9514	M	1	yes	0	6.70959	7.83	high	Mutant	Mutant	Mutant	Mutant	Mutant	0.621312
LMCFFPE057679	58.4394	M	2	yes	1	2.78165	8.72544	high	Mutant	Mutant	Mutant	Mutant	Mutant	0.949576
LMCFFPE060136	31.0993	F	2	yes	0	4.73699	7.64562	low	Mutant	Mutant	Mutant	Mutant	Mutant	0.699293
LMCFFPE064778	34.9377	F	2	yes	0	6.93973	7.83478	high	Mutant	Mutant	Mutant	Mutant	Mutant	0.868732
LMCFFPE077201	66.4668	F	3	yes	0	8.26575	7.58414	low	WT	WT	Mutant	Mutant	Mutant	0.51925
LMCFFPE077766	44.2464	M	2	yes	0	0.780822	8.33927	high	Mutant	Mutant	Mutant	Mutant	Mutant	0.0353217
LMCFFPE078284	72.9555	M	2	yes	0	4.86849	7.16336	low	Mutant	Mutant	Mutant	Mutant	Mutant	0.9954
LMCFFPE084840	65.4346	M	2	yes	1	12.501	7.75098	low	Mutant	Mutant	Mutant	Mutant	Mutant	0.410825
LMCFFPE085984	29.1061	F	2	yes	0	7.85206	7.58529	low	WT	WT	WT	WT	WT	0.716533
LMCFFPE086750	45.1335	F	2	yes	0	10.5041	7.83028	high	Mutant	Mutant	Mutant	Mutant	Mutant	0.407548
LMCFFPE092872	43.7043	M	2	yes	0	9.78082	8.0241	high	WT	WT	WT	Mutant	Mutant	0.521572
LMCFFPE101690	57.2238	F	2	yes	1	2.04243	7.41911	low	Mutant	Mutant	Mutant	Mutant	Mutant	0.999744
LMCFFPE105928	69.5934	F	1	yes	0	3.00274	7.76767	low	Mutant	Mutant	Mutant	Mutant	Mutant	0.899619
LMCFFPE109962	53.4511	F	2	yes	0	11.1425	7.79861	low	Mutant	Mutant	Mutant	Mutant	Mutant	0.654188
LMCFFPE113113	42.4285	M	2	yes	0	7.67123	8.42873	high	Mutant	Mutant	Mutant	Mutant	Mutant	0.84915
LMCFFPE118618	38.1082	F	2	yes	0	6.71233	7.58115	low	WT	WT	WT	WT	WT	0.317458
LMCFFPE124605	34.538	F	1	yes	0	5.51507	7.73632	low	WT	WT	WT	WT	WT	0.868781
LMCFFPE129158	73.9521	M	1	yes	0	6.87671	8.15945	high	WT	Mutant	Mutant	Mutant	Mutant	0.412218
LMCFFPE135672	33.2457	F	2	yes	0	9.16712	7.72408	low	Mutant	Mutant	Mutant	Mutant	Mutant	0.994928
LMCFFPE138279	37.8289	M	1	yes	0	12.5343	7.91744	high	WT	WT	WT	WT	WT	0.238222
LMCFFPE141704	55.3593	M	2	yes	0	3.39452	7.84273	high	Mutant	Mutant	Mutant	Mutant	Mutant	0.494108
LMCFFPE146385	65.755	M	1		1	1.47571	7.80928	low	WT	WT	WT	WT	WT	0.223823
LMCFFPE146924	65.1362	F	2	yes	0	7.47671	7.98526	high	Mutant	Mutant	Mutant	Mutant	Mutant	NA
LMCFFPE147842	36.5311	F	2	yes	0	8.48767	7.80959	low	Mutant	Mutant	Mutant	Mutant	Mutant	0.415563
LMCFFPE149859	55.7508	F	1	yes	0	6.67671	7.54213	low	Mutant	Mutant	Mutant	Mutant	Mutant	0.869045
LMCFFPE152162	67.321	M	3	yes	0	3.4137	8.28306	high	Mutant	Mutant	Mutant	Mutant	Mutant	0.507365
LMCFFPE153070	47.0445	F	1	yes	0	5.72055	8.09787	high	Mutant	Mutant	Mutant	Mutant	Mutant	0.378141
LMCFFPE153629	69.8754	M	2	yes	0	10.8027	7.93434	high	WT	Mutant	Mutant	Mutant	Mutant	0.104097
LMCFFPE162135	37.8371	F	2	yes	1	13.2485	7.55119	low	Mutant	Mutant	Mutant	Mutant	Mutant	0.993751
LMCFFPE170882	60.0767	M	2		1	5.22108	7.84588	high	Mutant	Mutant	Mutant	Mutant	Mutant	0.922112
LMCFFPE172199	74.3107	M	1	yes	1	3.30732	7.73722	low	Mutant	Mutant	Mutant	Mutant	Mutant	0.33067
LMCFFPE174704	58.1629	M	1	yes	0	4.75343	7.77722	low	WT	WT	WT	Mutant	Mutant	0.673418
LMCFFPE176114	52.5613	M	1	yes	0	2.7589	7.36247	low	WT	WT	WT	WT	WT	0.864734
LMCFFPE186518	61.3771	M	2	yes	0	8.95616	7.73598	low	Mutant	Mutant	Mutant	Mutant	Mutant	0.994865
LMCFFPE197432	68.6927	M	1	yes	0	12.3452	7.7315	low	Mutant	Mutant	Mutant	Mutant	Mutant	0.959544
LMCFFPE204753	43.5537	F	3	yes	1	2.80356	7.83812	high	Mutant	Mutant	Mutant	Mutant	Mutant	0.947221
LMCFFPE205038	72.3367	M	1	yes	0	5.53699	8.2046	high	Mutant	Mutant	Mutant	Mutant	Mutant	0.2437
LMCFFPE205430	43.6304	M	2	yes	0	3.13151	7.98935	high	Mutant	Mutant	Mutant	Mutant	Mutant	0.0320881
LMCFFPE213747	73.2512	M	2	yes	0	4.17808	7.73058	low	WT	WT	WT	WT	Mutant	0.989578
LMCFFPE214432	75.8932	M	2		1	8.57494	8.29511	high	Mutant	Mutant	Mutant	Mutant	Mutant	0.826431
LMCFFPE242800	60.6461	M	2	yes	1	5.2293	7.78639	low	Mutant	Mutant	Mutant	Mutant	Mutant	0.829574
LMCFFPE250164	40.8788	M	2	yes	0	14.3397	6.78308	low	WT	WT	WT	WT	WT	0.891679
LMCFFPE256658	70.0945	M	3	yes	1	1.76044	8.06174	high	Mutant	Mutant	Mutant	Mutant	Mutant	0.151451
LMCFFPE258175	50.1574	F	1	yes	0	12.0301	7.5849	low	WT	WT	WT	WT	WT	0.244285
LMCFFPE267920	60.4627	M	1	yes	0	2.8	7.85983	high	Mutant	Mutant	Mutant	Mutant	Mutant	0.518572
LMCFFPE271485	28.6708	F	2	yes	1	2.58727	7.85437	high	WT	WT	WT	WT	WT	0.961195
LMCFFPE271698	42.1054	F	2	yes	0	7.38082	8.15044	high	WT	WT	WT	WT	WT	0.391136
LMCFFPE274442	60.0246	M	1	yes	1	3.03354	7.70752	low	Mutant	Mutant	Mutant	Mutant	Mutant	0.742578
LMCFFPE287581	50.7597	F	2	yes	0	2.43014	8.57535	high	Mutant	Mutant	Mutant	Mutant	Mutant	0.996203
LMCFFPE294097	69.9055	M	2	yes	1	4.28474	7.47231	low	Mutant	Mutant	Mutant	Mutant	Mutant	0.967694
LMCFFPE295031	63.8795	F	1	yes	0	8.32603	8.65722	high	WT	WT	WT	WT	WT	0.219203
LMCFFPE297154	52.9938	M	3	yes	0	11.4438	7.68075	low	Mutant	Mutant	Mutant	Mutant	Mutant	0.992093
LMCFFPE299781	40.2135	F	3	yes	1	2.2204	7.64855	low	Mutant	Mutant	Mutant	Mutant	Mutant	0.690665
LMCFFPE302167	58.8419	M	2	yes	0	11.2849	7.70904	low	Mutant	Mutant	Mutant	Mutant	Mutant	0.681159
LMCFFPE303965	52.6708	F	3	yes	0	8.34247	7.72205	low	Mutant	Mutant	Mutant	Mutant	Mutant	0.588854
LMCFFPE311386	55.9973	F	2	yes	0	7.45479	7.56579	low	Mutant	Mutant	Mutant	Mutant	Mutant	0.795309
LMCFFPE312333	69.2184	M	2	yes	1	2.54619	7.36391	low	Mutant	Mutant	Mutant	Mutant	Mutant	0.950832
LMCFFPE315700	60.115	M	2	yes	0	6.73699	7.67474	low	Mutant	Mutant	Mutant	Mutant	Mutant	0.996572
LMCFFPE317060	38.8282	F	1	yes	0	4.85206	7.84844	high	Mutant	Mutant	Mutant	Mutant	Mutant	0.754883
LMCFFPE322062	68.7173	F	2	yes	0	8.07123	8.07864	high	Mutant	Mutant	Mutant	Mutant	Mutant	0.997288
LMCFFPE322603	33.2567	F	3	yes	0	5.79452	7.58977	low	Mutant	Mutant	Mutant	Mutant	Mutant	0.943425
LMCFFPE325072	53.4182	M	1	yes	0	8.57534	7.10954	low	Mutant	Mutant	Mutant	Mutant	Mutant	0.909206
LMCFFPE325585	59.3402	F	2	yes	0	11.1781	7.66312	low	Mutant	Mutant	Mutant	Mutant	Mutant	0.655926
LMCFFPE330337	68.397	F	3	yes	0	4.87123	8.45686	high	Mutant	Mutant	Mutant	Mutant	Mutant	NA
LMCFFPE331596	55.5044	M	2	yes	1	5.70842	7.48846	low	WT	WT	WT	WT	WT	0.0107289
LMCFFPE335930	47.6085	F	2	yes	0	6.07671	7.68437	low	Mutant	Mutant	Mutant	Mutant	Mutant	0.518245
LMCFFPE345030	58.8775	M	2	yes	1	6.39836	7.6909	low	Mutant	Mutant	Mutant	Mutant	Mutant	NA
LMCFFPE345313	65.8316	M	2	yes	0	3.27123	8.24046	high	Mutant	Mutant	Mutant	Mutant	Mutant	0.0736869
LMCFFPE345910	61.4045	F	3	yes	0	2.76986	7.83367	high	Mutant	Mutant	Mutant	Mutant	Mutant	0.4168
LMCFFPE347781	60.4271	F	1	yes	0	5.96438	7.83	high	WT	WT	WT	WT	WT	0.438968
LMCFFPE350483	64.1834	F	2	yes	0	7.59452	7.21542	low	Mutant	Mutant	Mutant	Mutant	Mutant	0.871818
LMCFFPE354195	71.6277	F	1	yes	0	5.34795	7.73773	low	Mutant	Mutant	Mutant	Mutant	Mutant	0.892855
LMCFFPE355878	57.4264	M	2	yes	1	3.26078	7.51805	low	Mutant	Mutant	Mutant	Mutant	Mutant	0.954869
LMCFFPE362414	50.2971	M	2	yes	0	7.61644	7.72513	low	Mutant	Mutant	Mutant	Mutant	Mutant	0.985372
LMCFFPE362564	70.7077	F	1	yes	0	8.48219	7.67547	low	Mutant	Mutant	Mutant	Mutant	Mutant	0.529888
LMCFFPE364390	72.3723	M	2		1	8.6927	8.11839	high	Mutant	Mutant	Mutant	Mutant	Mutant	0.119834
LMCFFPE364491	69.8508	M	2	yes	0	6.40274	7.43853	low	Mutant	Mutant	Mutant	Mutant	Mutant	0.649453
LMCFFPE368501	36.5667	M	3	yes	1	1.9384	7.71338	low	Mutant	Mutant	Mutant	Mutant	Mutant	0.759114
LMCFFPE370332	65.8754	F	2	yes	0	8.36712	7.84245	high	Mutant	Mutant	Mutant	Mutant	Mutant	0.731442
LMCFFPE372153	59.4497	M	1	yes	0	6.28219	7.82642	low	Mutant	Mutant	Mutant	Mutant	Mutant	0.842732
LMCFFPE374806	69.7385	M	2	yes	0	6.09041	8.1954	high	Mutant	Mutant	Mutant	Mutant	Mutant	0.0625004
LMCFFPE377471	39.4798	F	2	yes	0	13.2822	7.61491	low	Mutant	Mutant	Mutant	Mutant	Mutant	0.530256
LMCFFPE378226	58.3327	M	2	yes	0	6.11507	7.90018	high	Mutant	Mutant	Mutant	Mutant	Mutant	0.159125
LMCFFPE382391	54.8994	M	2	yes	0	2.62192	7.9072	high	Mutant	Mutant	Mutant	Mutant	Mutant	0.996424
LMCFFPE388039	51.0664	F	2	yes	0	11.3233	7.94948	high	Mutant	Mutant	Mutant	Mutant	Mutant	0.737804
LMCFFPE392320	61.0294	F	1	yes	0	6.97808	7.86048	high	WT	Mutant	Mutant	Mutant	Mutant	0.642859
LMCFFPE394416	65.3854	F	2	yes	0	1.23014	7.78481	low	Mutant	Mutant	Mutant	Mutant	Mutant	0.885481
LMCFFPE398643	68.2984	F	3	yes	0	4.14794	7.99457	high	WT	WT	WT	WT	WT	0.983355
LMCFFPE401533	53.5879	F	2	yes	0	7.69863	7.83	high	Mutant	Mutant	Mutant	Mutant	Mutant	0.205223
LMCFFPE405734	51.7235	M	1	yes	0	5.32055	7.90122	high	Mutant	Mutant	Mutant	Mutant	Mutant	0.998331
LMCFFPE406609	61.9028	M	2	yes	1	2.17385	8.01606	high	WT	WT	WT	WT	WT	0.394173
LMCFFPE410517	59.2197	M	2	yes	1	1.91102	7.54491	low	Mutant	Mutant	Mutant	Mutant	Mutant	0.994667
LMCFFPE417359	64.0219	M	2	yes	1	1.4757	7.37717	low	Mutant	Mutant	Mutant	Mutant	Mutant	0.47316
LMCFFPE423873	56.7693	M	2	yes	0	8.12877	7.68684	low	Mutant	Mutant	Mutant	Mutant	Mutant	0.984219
LMCFFPE426746	65.0732	F	2	yes	0	12.7233	7.38447	low	Mutant	Mutant	Mutant	Mutant	Mutant	0.461468
LMCFFPE432777	45.2649	M	2	yes	0	6.61644	7.63312	low	Mutant	Mutant	Mutant	Mutant	Mutant	0.408114
LMCFFPE433630	56.0712	F	3	yes	0	6.77534	7.80017	low	WT	WT	WT	WT	WT	0.274953
LMCFFPE447268	43.7481	M	2	yes	0	4.22192	8.52874	high	Mutant	Mutant	Mutant	Mutant	Mutant	0.994923
LMCFFPE447978	69.1827	M	2	yes	1	2.66393	6.82465	low	Mutant	Mutant	Mutant	Mutant	Mutant	0.808538
LMCFFPE448100	63.7399	F	1		1	8.10952	8.01557	high	WT	WT	WT	WT	WT	0.219029
LMCFFPE452817	45.3826	F	2	yes	0	7.1589	7.06746	low	Mutant	Mutant	Mutant	Mutant	Mutant	0.971559
LMCFFPE454670	63.7289	F	1	yes	0	5.61096	7.6498	low	Mutant	Mutant	Mutant	Mutant	Mutant	0.536384
LMCFFPE455442	69.1307	M	1	yes	0	2.91507	8.05709	high	WT	Mutant	Mutant	Mutant	Mutant	0.286667
LMCFFPE455559	38.9596	F	2	yes	1	2.2861	7.76292	low	Mutant	Mutant	Mutant	Mutant	Mutant	0.995309
LMCFFPE459621	46.0835	F	2	yes	0	6.13973	8.01169	high	WT	WT	WT	WT	WT	0.0602121
LMCFFPE460347	68.5175	F	2	yes	0	9.03562	7.79861	low	Mutant	Mutant	Mutant	Mutant	Mutant	0.645808
LMCFFPE460524	60.9911	F	2	yes	0	6.89589	8.32887	high	Mutant	Mutant	Mutant	Mutant	Mutant	0.991779
LMCFFPE463874	71.1513	M	3	yes	1	3.62491	7.11358	low	Mutant	Mutant	Mutant	Mutant	Mutant	0.685157
LMCFFPE466207	59.5866	M	3		1	8.15332	7.58656	low	Mutant	Mutant	Mutant	Mutant	Mutant	0.970076
LMCFFPE474145	65.0596	M	2	yes	0	7.29041	8.13775	high	Mutant	Mutant	Mutant	Mutant	Mutant	0.121367
LMCFFPE474515	62.9596	F	2	yes	0	5.98082	7.91722	high	WT	WT	WT	WT	WT	0.612085
LMCFFPE479701	56.6872	M	1	yes	1	5.82889	8.26369	high	WT	WT	WT	WT	WT	0.162044
LMCFFPE484686	70.8501	F	2	yes	0	3.10411	8.61523	high	Mutant	Mutant	Mutant	Mutant	Mutant	0.997567
LMCFFPE489547	56.9418	M	2	yes	1	7.13758	7.57541	low	WT	WT	WT	WT	WT	0.758274
LMCFFPE491150	64.0493	M	1	yes	0	5.6411	7.94685	high	Mutant	Mutant	Mutant	Mutant	Mutant	0.515997
LMCFFPE495842	63.0253	F	1	yes	0	3.32603	8.14123	high	Mutant	Mutant	Mutant	Mutant	Mutant	0.86324
LMCFFPE497313	74.026	M	3	yes	1	1.07597	8.24871	high	Mutant	Mutant	Mutant	Mutant	Mutant	0.994504
LMCFFPE497454	49.0103	F	2	yes	1	3.9781	7.81964	low	Mutant	Mutant	Mutant	Mutant	Mutant	0.244329
LMCFFPE509128	50.4942	F	1	yes	0	12.6274	7.68815	low	WT	WT	WT	WT	Mutant	0.969008
LMCFFPE512403	63.6304	F	2	yes	0	4.29863	8.281	high	Mutant	Mutant	Mutant	Mutant	Mutant	0.182863
LMCFFPE516365	69.4237	F	NA	yes	0	6.66849	7.37312	low	WT	WT	WT	Mutant	Mutant	0.999761
LMCFFPE518017	60.2245	M	2	yes	0	1.16164	7.56576	low	Mutant	Mutant	Mutant	Mutant	Mutant	0.603262
LMCFFPE520359	62.8528	M	1	yes	0	4.35616	7.70282	low	Mutant	Mutant	Mutant	Mutant	Mutant	0.99769
LMCFFPE520953	50.2669	F	1	yes	0	7.29589	7.81195	low	WT	WT	Mutant	Mutant	Mutant	0.927574
LMCFFPE525174	47.6578	F	1	yes	1	5.53593	7.83519	high	WT	WT	WT	WT	WT	0.766835
LMCFFPE525989	69.117	F	3	yes	0	2.48493	7.5411	low	WT	WT	WT	WT	WT	0.958487
LMCFFPE528180	52.4298	F	1	yes	0	8.28767	7.76234	low	WT	WT	WT	WT	WT	0.264415
LMCFFPE531311	70.3436	M	2	yes	1	1.4976	7.83206	high	Mutant	Mutant	Mutant	Mutant	Mutant	0.794129
LMCFFPE535209	43.9726	M	2	yes	0	12.6767	7.19317	low	Mutant	Mutant	Mutant	Mutant	Mutant	0.806436
LMCFFPE535487	31.0746	F	1	yes	0	7.59178	7.8941	high	WT	WT	WT	WT	WT	0.875375
LMCFFPE538394	62.3737	M	2	yes	1	1.36892	7.7176	low	WT	WT	WT	WT	WT	0.811198
LMCFFPE538438	64.3149	F	2	yes	1	3.21424	7.77833	low	Mutant	Mutant	Mutant	Mutant	Mutant	0.461066
LMCFFPE542180	52.616	M	2	yes	0	6.74521	7.89356	high	WT	WT	WT	WT	WT	0.401338
LMCFFPE544135	48.4435	F	3	yes	0	7.41096	8.26328	high	Mutant	Mutant	Mutant	Mutant	Mutant	NA
LMCFFPE556037	40.2574	M	1	yes	0	4.90411	8.13017	high	Mutant	Mutant	Mutant	Mutant	Mutant	0.79602
LMCFFPE558161	63.8412	F	1	yes	0	6.58082	8.10547	high	WT	WT	WT	WT	WT	0.200367
LMCFFPE559916	73.6537	F	1		1	1.21561	7.46049	low	Mutant	Mutant	Mutant	Mutant	Mutant	0.792999
LMCFFPE565970	69.0951	F	3		1	1.577	8.62923	high	Mutant	Mutant	Mutant	Mutant	Mutant	0.978376
LMCFFPE566387	46.9131	M	1	yes	0	7.1589	7.94507	high	Mutant	Mutant	Mutant	Mutant	Mutant	0.585519
LMCFFPE566670	34.8145	F	2	yes	0	11.3315	8.36171	high	Mutant	Mutant	Mutant	Mutant	Mutant	0.473855
LMCFFPE570713	63.3812	M	2	yes	0	3.01918	8.26405	high	WT	WT	WT	Mutant	Mutant	0.546187
LMCFFPE571515	62.6475	F	3	yes	0	6.47397	7.58273	low	Mutant	Mutant	Mutant	Mutant	Mutant	0.954589
LMCFFPE574615	59.0445	F	2	yes	0	7.76164	7.70517	low	Mutant	Mutant	Mutant	Mutant	Mutant	0.668291
LMCFFPE583226	43.0664	M	1	yes	0	11.0466	7.56277	low	Mutant	Mutant	Mutant	Mutant	Mutant	0.368751
LMCFFPE584623	65.7166	F	2	yes	1	0.862434	7.9213	high	Mutant	Mutant	Mutant	Mutant	Mutant	0.669865
LMCFFPE589249	37.243	F	1	yes	0	13.0493	7.9219	high	Mutant	Mutant	Mutant	Mutant	Mutant	0.993373
LMCFFPE592581	66.883	M	2	yes	1	1.57427	7.79877	low	Mutant	Mutant	Mutant	Mutant	Mutant	0.214151
LMCFFPE592944	44.4764	M	2	yes	0	4.50959	8.17383	high	Mutant	Mutant	Mutant	Mutant	Mutant	0.249796
LMCFFPE597215	37.5003	F	3	yes	0	5.98082	7.75933	low	Mutant	Mutant	Mutant	Mutant	Mutant	0.545673
LMCFFPE597498	50.2368	M	2	yes	0	6.66849	7.90067	high	Mutant	Mutant	Mutant	Mutant	Mutant	0.582895
LMCFFPE608164	62.7652	M	2	yes	0	7.4274	7.86895	high	Mutant	Mutant	Mutant	Mutant	Mutant	0.735991
LMCFFPE636479	52.6023	M	1	yes	0	10.6055	8.04228	high	Mutant	Mutant	Mutant	Mutant	Mutant	0.164488
LMCFFPE641221	38.2861	F	3	yes	0	4.56712	8.19349	high	Mutant	Mutant	Mutant	Mutant	Mutant	0.872
LMCFFPE650821	61.0157	M	2	yes	0	11.737	7.68082	low	Mutant	Mutant	Mutant	Mutant	Mutant	0.968134
LMCFFPE654746	72.5448	F	2	yes	1	1.43737	8.21805	high	Mutant	Mutant	Mutant	Mutant	Mutant	0.999328
LMCFFPE660871	32.0411	M	2	yes	0	7.17534	7.63683	low	Mutant	Mutant	Mutant	Mutant	Mutant	0.403557
LMCFFPE669611	64.6543	M	3	yes	1	5.51951	7.76131	low	Mutant	Mutant	Mutant	Mutant	Mutant	0.997091
LMCFFPE670049	59.833	M	2	yes	0	7.12329	8.01615	high	Mutant	Mutant	Mutant	Mutant	Mutant	0.983783
LMCFFPE671809	65.4894	M	2	yes	0	10.2356	8.64774	high	WT	WT	WT	WT	WT	NA
LMCFFPE672160	62.9186	M	2	yes	0	2.12329	8.83434	high	WT	WT	WT	WT	WT	0.588951
LMCFFPE673170	62.8802	M	1	yes	0	6.59726	7.80203	low	Mutant	Mutant	Mutant	Mutant	Mutant	0.696849
LMCFFPE682062	45.9685	F	2	yes	1	1.23478	7.90647	high	Mutant	Mutant	Mutant	Mutant	Mutant	0.6273
LMCFFPE685483	51.5181	M	1	yes	0	10.3151	6.90103	low	WT	Mutant	Mutant	Mutant	Mutant	0.940735
LMCFFPE689074	57.4127	F	2	yes	1	1.84258	7.21229	low	Mutant	Mutant	Mutant	Mutant	Mutant	0.998527
LMCFFPE690619	57.41	M	3	yes	1	1.43464	7.85041	high	Mutant	Mutant	Mutant	Mutant	Mutant	0.987129
LMCFFPE692143	69.8124	M	2	yes	0	0.452055	7.34648	low	Mutant	Mutant	Mutant	Mutant	Mutant	0.904948
LMCFFPE696597	68.4353	F	3	yes	0	7.47123	8.05584	high	Mutant	Mutant	Mutant	Mutant	Mutant	0.47753
LMCFFPE696792	39.6769	M	2	yes	0	8.72877	7.87264	high	WT	WT	WT	WT	WT	0.491717
LMCFFPE698227	72.9747	M	2		1	9.28131	8.26483	high	WT	WT	Mutant	Mutant	Mutant	0.109009
LMCFFPE700843	45.7577	F	1	yes	0	10.9781	7.81182	low	WT	WT	WT	WT	WT	NA
LMCFFPE711525	59.321	F	2	yes	0	1.91507	7.96981	high	Mutant	Mutant	Mutant	Mutant	Mutant	0.249104
LMCFFPE712831	60.898	M	1	yes	0	2.89589	8.21188	high	WT	WT	WT	WT	WT	NA
LMCFFPE714354	64.6735	F	2	yes	0	2.61096	8.34552	high	WT	WT	WT	WT	WT	0.0724775
LMCFFPE715351	22.4586	F	1	yes	0	5.19726	7.44309	low	Mutant	Mutant	Mutant	Mutant	Mutant	0.98386
LMCFFPE719757	52.2245	F	2	yes	0	2.35616	7.84759	high	Mutant	Mutant	Mutant	Mutant	Mutant	0.655634
LMCFFPE720298	22.1684	F	2	yes	0	6.92877	7.49877	low	WT	WT	WT	WT	WT	0.914118
LMCFFPE737514	62.6393	M	1	yes	0	5.9863	7.94419	high	Mutant	Mutant	Mutant	Mutant	Mutant	0.985015
LMCFFPE741943	72.1725	M	2	yes	0	5.50137	8.59309	high	WT	WT	WT	Mutant	Mutant	0.281332
LMCFFPE744484	61.3799	F	1	yes	0	6.35069	8.04149	high	Mutant	Mutant	Mutant	Mutant	Mutant	0.300881
LMCFFPE747807	71.3429	M	1	yes	0	3.8137	7.97655	high	Mutant	Mutant	Mutant	Mutant	Mutant	0.269717
LMCFFPE748332	45.5633	F	2	yes	1	2.85284	7.5466	low	Mutant	Mutant	Mutant	Mutant	Mutant	0.893656
LMCFFPE751788	68.4107	M	2	yes	1	1.53319	7.67903	low	WT	WT	Mutant	Mutant	Mutant	0.998843
LMCFFPE757742	55.3648	M	1	yes	0	6.17808	7.83358	high	WT	WT	WT	WT	WT	0.995701
LMCFFPE758879	61.9439	F	1	yes	0	2.99726	8.38829	high	WT	WT	WT	WT	WT	0.502224
LMCFFPE761867	49.0897	F	1	yes	0	13.6384	8.50065	high	WT	WT	WT	Mutant	Mutant	0.955166
LMCFFPE763525	51.4826	F	2	yes	1	2.55167	8.63241	high	Mutant	Mutant	Mutant	Mutant	Mutant	0.488194
LMCFFPE768808	60.3833	F	2	yes	0	12.6575	6.87371	low	Mutant	Mutant	Mutant	Mutant	Mutant	0.991623
LMCFFPE770220	54.8309	M	2	yes	0	3.04931	8.12889	high	Mutant	Mutant	Mutant	Mutant	Mutant	0.815703
LMCFFPE772231	54.7214	F	2	yes	0	12.0822	8.15118	high	WT	WT	WT	WT	WT	0.768223
LMCFFPE774632	62.4504	M	1	yes	1	2.7844	7.97868	high	Mutant	Mutant	Mutant	Mutant	Mutant	0.2172
LMCFFPE774803	69.5633	F	2	yes	0	5.6548	7.91766	high	WT	WT	WT	WT	WT	0.549441
LMCFFPE782257	70.3546	M	2	yes	1	2.72142	7.74422	low	Mutant	Mutant	Mutant	Mutant	Mutant	0.995017
LMCFFPE782653	37.9877	M	2	yes	0	5.89863	7.45685	low	Mutant	Mutant	Mutant	Mutant	Mutant	0.996856
LMCFFPE786070	51.8522	F	3	yes	1	4.15605	8.02	high	Mutant	Mutant	Mutant	Mutant	Mutant	0.966673
LMCFFPE793768	49.7988	F	2	yes	0	7.27945	7.83	high	Mutant	Mutant	Mutant	Mutant	Mutant	0.397823
LMCFFPE795028	51.0719	F	2	yes	0	7.10685	7.17952	low	Mutant	Mutant	Mutant	Mutant	Mutant	0.481056
LMCFFPE795738	60.3504	M	2	yes	0	2.0274	8.49459	high	Mutant	Mutant	Mutant	Mutant	Mutant	0.236176
LMCFFPE801774	56.7228	F	2	yes	0	6.72603	7.68053	low	Mutant	Mutant	Mutant	Mutant	Mutant	0.626381
LMCFFPE804097	74.7433	M	3	yes	1	1.38262	7.96417	high	WT	Mutant	Mutant	Mutant	Mutant	0.981879
LMCFFPE805457	72.4381	M	2	yes	0	8.5452	7.44635	low	Mutant	Mutant	Mutant	Mutant	Mutant	0.997464
LMCFFPE810754	71.3621	F	2		1	14.3901	8.49414	high	Mutant	Mutant	Mutant	Mutant	Mutant	0.509858
LMCFFPE810851	41.6181	F	2	yes	0	12.5397	7.69143	low	Mutant	Mutant	Mutant	Mutant	Mutant	0.643575
LMCFFPE811702	59.9206	M	2	yes	0	5.06027	8.14743	high	Mutant	Mutant	Mutant	Mutant	Mutant	0.988596
LMCFFPE823818	54.1519	F	3	yes	0	2.65753	8.09458	high	Mutant	Mutant	Mutant	Mutant	Mutant	0.842056
LMCFFPE824274	21.9986	F	1	yes	0	8.47945	8.05825	high	WT	WT	WT	WT	WT	0.08447
LMCFFPE824418	51.6222	F	2	yes	1	2.47775	7.8018	low	Mutant	Mutant	Mutant	Mutant	Mutant	0.82912
LMCFFPE825762	54.2396	M	1	yes	0	7.06027	7.89172	high	Mutant	Mutant	Mutant	Mutant	Mutant	0.1872
LMCFFPE839761	59.8795	F	2	yes	0	7.4137	7.79952	low	Mutant	Mutant	Mutant	Mutant	Mutant	0.846024
LMCFFPE843078	73.358	F	1	yes	0	8.36986	7.27367	low	Mutant	Mutant	Mutant	Mutant	Mutant	0.970581
LMCFFPE844635	73.3525	F	NA	yes	1	4.44079	7.51577	low	Mutant	Mutant	Mutant	Mutant	Mutant	0.845461
LMCFFPE846982	70.1985	F	3	yes	0	3.89863	7.92187	high	WT	WT	WT	WT	WT	0.317649
LMCFFPE847513	52.4271	F	1		1	8.27105	8.44153	high	Mutant	Mutant	Mutant	Mutant	Mutant	NA
LMCFFPE849750	73.3826	F	2		1	8.08762	7.89711	high	Mutant	Mutant	Mutant	Mutant	Mutant	NA
LMCFFPE851226	53.4237	F	2	yes	0	11.9507	7.59314	low	Mutant	Mutant	Mutant	Mutant	Mutant	0.708564
LMCFFPE863369	64.6762	M	3	yes	1	0.999321	7.58591	low	Mutant	Mutant	Mutant	Mutant	Mutant	0.55961
LMCFFPE866214	43.4579	M	3	yes	0	9.76712	7.94133	high	Mutant	Mutant	Mutant	Mutant	Mutant	0.484089
LMCFFPE868610	64.2108	M	2	yes	0	3.05479	8.18028	high	WT	WT	WT	WT	Mutant	0.258504
LMCFFPE869782	69.6783	M	2	yes	1	4.85695	7.75963	low	Mutant	Mutant	Mutant	Mutant	Mutant	0.815183
LMCFFPE871713	61.3552	F	2	yes	0	4.6411	7.45282	low	Mutant	Mutant	Mutant	Mutant	Mutant	0.998506
LMCFFPE872700	31.8248	M	1	yes	1	3.18138	7.44869	low	Mutant	Mutant	Mutant	Mutant	Mutant	0.817238
LMCFFPE875143	65.5743	M	3	yes	0	2.76438	7.46429	low	Mutant	Mutant	Mutant	Mutant	Mutant	0.966907
LMCFFPE879164	63.9316	F	3	yes	1	1.69747	7.83	high	WT	WT	WT	WT	Mutant	NA
LMCFFPE885587	53.5305	F	1	yes	0	11.5973	7.94022	high	WT	WT	WT	WT	WT	0.583787
LMCFFPE887066	67.1595	F	2	yes	0	4.73151	7.84969	high	Mutant	Mutant	Mutant	Mutant	Mutant	0.999999
LMCFFPE887247	67.0582	M	2		1	2.25873	7.48723	low	Mutant	Mutant	Mutant	Mutant	Mutant	0.931434
LMCFFPE887951	28	F	1	yes	0	13.4959	8.18383	high	Mutant	Mutant	Mutant	Mutant	Mutant	0.327278
LMCFFPE896269	43.102	F	1	yes	0	4.15069	7.68162	low	Mutant	Mutant	Mutant	Mutant	Mutant	0.698581
LMCFFPE901363	62.1793	F	2	yes	0	5.8137	7.56419	low	WT	WT	Mutant	Mutant	Mutant	0.744257
LMCFFPE910703	63.4826	M	1	yes	0	5.53699	7.92368	high	Mutant	Mutant	Mutant	Mutant	Mutant	0.455717
LMCFFPE911717	60.6653	M	1	yes	0	4.05479	7.74686	low	WT	WT	WT	WT	WT	0.986142
LMCFFPE915978	69.911	M	2		1	4.73101	7.83	high	Mutant	Mutant	Mutant	Mutant	Mutant	0.95037
LMCFFPE919826	64.0137	M	2	yes	0	11.263	8.09382	high	WT	Mutant	Mutant	Mutant	Mutant	0.999154
LMCFFPE924911	54.2888	F	1	yes	0	3.2	7.68489	low	Mutant	Mutant	Mutant	Mutant	Mutant	0.996802
LMCFFPE932390	42.6256	F	1	yes	0	7.80822	7.77714	low	Mutant	Mutant	Mutant	Mutant	Mutant	0.984389
LMCFFPE934307	64.8159	M	2		1	0.77755	7.91314	high	WT	WT	WT	WT	WT	0.994047
LMCFFPE937652	40.7338	F	1	yes	0	10.1534	7.82565	low	Mutant	Mutant	Mutant	Mutant	Mutant	0.059577
LMCFFPE941713	69.117	F	3	yes	1	5.72759	8.42828	high	WT	WT	WT	WT	WT	0.889122
LMCFFPE944897	66.653	M	2	yes	0	2.96164	7.84176	high	WT	Mutant	Mutant	Mutant	Mutant	0.982847
LMCFFPE953774	56.512	F	3	yes	1	1.0924	7.57349	low	Mutant	Mutant	Mutant	Mutant	Mutant	0.748406
LMCFFPE955692	56.3641	F	2	yes	0	8.48219	7.74508	low	Mutant	Mutant	Mutant	Mutant	Mutant	0.936135
LMCFFPE956012	55.2197	M	2	yes	1	9.94935	7.84707	high	WT	WT	WT	WT	Mutant	0.99911
LMCFFPE958772	48.4353	M	1	yes	0	4.44932	7.9087	high	Mutant	Mutant	Mutant	Mutant	Mutant	0.696924
LMCFFPE960659	56.501	M	2	yes	0	8.02466	7.46349	low	Mutant	Mutant	Mutant	Mutant	Mutant	0.74451
LMCFFPE968032	56.3176	F	2		1	13.6126	7.45557	low	Mutant	Mutant	Mutant	Mutant	Mutant	0.949951
LMCFFPE970753	43.9699	M	2	yes	0	13.6219	7.75353	low	Mutant	Mutant	Mutant	Mutant	Mutant	0.517337
LMCFFPE972051	50.5161	F	2	yes	0	4.43288	7.73874	low	WT	WT	WT	WT	WT	0.250521
LMCFFPE973867	69.9357	F	2	yes	0	6.5863	8.06244	high	WT	WT	WT	Mutant	Mutant	0.660869
LMCFFPE974943	58.2888	M	2	yes	1	3.10472	7.82522	low	Mutant	Mutant	Mutant	Mutant	Mutant	0.24374
LMCFFPE975374	35.2115	M	1	yes	1	2.61738	8.95824	high	Mutant	Mutant	Mutant	Mutant	Mutant	0.139254
LMCFFPE976064	66.9706	M	3	yes	1	3.83298	7.60244	low	Mutant	Mutant	Mutant	Mutant	Mutant	0.920347
LMCFFPE989151	66.6776	F	1	yes	1	7.77002	7.84924	high	Mutant	Mutant	Mutant	Mutant	Mutant	0.800546
LMCFFPE997658	73.3224	M	2	yes	0	2.1589	8.33459	high	Mutant	Mutant	Mutant	Mutant	Mutant	0.999378

## Sheet: TS4_Leeds full cohort
Supplementary Table 4: Leeds Melanoma cohort data for patients with BRAF-V600|K601 and NRAS-Q61|G12|G13 mutation status available
PatientID	Age at diagnosis	Gender	AJCC Stage	Melanoma specific survival	Death (1 :yes)	Survival time in years	RAPGEF1 expression probe ilmn_1769412	RAPGEF1 expression subgroup ilmn_1769412	BRAF-V600|K601 and NRAS-Q61|G12|G13	Tumor purity
LMCFFPE000184	42.6639	F	1	yes	0	11.2767	8.39055	high	WT	0.13565
LMCFFPE001938	43.6058	F	1	yes	0	7.88493	7.43229	low	Mutant	0.598025
LMCFFPE003487	50.0123	F	3	yes	0	10.9014	7.95549	high	Mutant	0.937277
LMCFFPE008883	30.5845	F	1	yes	0	3.33973	7.87543	high	Mutant	0.526848
LMCFFPE009321	58.0671	F	2	yes	0	4.99452	8.23535	high	Mutant	0.706471
LMCFFPE012319	43.4059	M	1	yes	0	5.56438	8.38187	high	Mutant	NA
LMCFFPE012431	67.8166	M	2	yes	0	7.15343	7.51116	low	Mutant	0.986921
LMCFFPE014234	73.5578	M	2	yes	0	11.9562	8.10388	high	Mutant	NA
LMCFFPE014994	61.9357	F	2	yes	0	4.13151	7.89869	high	Mutant	0.485083
LMCFFPE015242	24.5996	M	2	yes	0	11.2	7.69789	low	WT	NA
LMCFFPE016511	37.9083	M	2	yes	0	11.5863	7.76133	low	Mutant	0.44677
LMCFFPE017220	72.6543	M	2	yes	1	1.75223	8.353	high	WT	0.477783
LMCFFPE018150	33.3032	F	1	yes	0	12.1178	7.55872	low	Mutant	0.683478
LMCFFPE018307	73.2539	F	1	yes	0	9.26027	7.25916	low	Mutant	0.802229
LMCFFPE020703	44.2245	M	3	yes	0	5.12329	7.91369	high	Mutant	0.516222
LMCFFPE023609	63.7043	F	1	yes	1	3.99727	7.71438	low	Mutant	0.954699
LMCFFPE024985	66.256	F	2		1	12.8159	8.09437	high	Mutant	0.204622
LMCFFPE026522	69.0815	M	1	yes	1	5.0924	7.94888	high	Mutant	0.991467
LMCFFPE028254	71.2909	M	2	yes	0	9.20548	7.82649	low	Mutant	NA
LMCFFPE028324	64.3833	M	3	yes	1	3.02258	8.51341	high	Mutant	0.344307
LMCFFPE030219	59.7919	M	1	yes	1	1.76865	8.60454	high	Mutant	0.503309
LMCFFPE032576	77.8864	M	2		1	11.2553	7.42968	low	WT	0.974815
LMCFFPE036899	62.0342	F	1		1	8.85694	7.57684	low	Mutant	0.652813
LMCFFPE038797	48.4764	F	2	yes	0	5.96438	8.53993	high	Mutant	0.954283
LMCFFPE040998	44.4791	F	1	yes	1	6.88022	7.18105	low	Mutant	0.931905
LMCFFPE042181	57.7385	M	2	yes	1	3.59753	7.87278	high	Mutant	0.460249
LMCFFPE043861	40.2711	F	2	yes	1	3.55646	7.38996	low	Mutant	0.979001
LMCFFPE044389	64.9172	F	2	yes	0	14	7.15174	low	Mutant	0.751794
LMCFFPE046614	52.0301	F	2		1	13.358	7.40207	low	WT	0.744506
LMCFFPE050848	57.4456	F	3	yes	0	3.66301	7.71	low	Mutant	0.237322
LMCFFPE052960	58.5161	F	2	yes	0	6.94247	7.84861	high	Mutant	0.999142
LMCFFPE054522	46.8528	F	1	yes	1	4.83231	8.27465	high	Mutant	0.796078
LMCFFPE054621	58.9514	M	1	yes	0	6.70959	7.83	high	Mutant	0.621312
LMCFFPE054729	63.9863	M	2		1	4.21629	7.80411	low	WT	0.605512
LMCFFPE056356	68.4819	F	3	yes	0	11.6027	8.32788	high	Mutant	0.848617
LMCFFPE057679	58.4394	M	2	yes	1	2.78165	8.72544	high	Mutant	0.949576
LMCFFPE060136	31.0993	F	2	yes	0	4.73699	7.64562	low	Mutant	0.699293
LMCFFPE064778	34.9377	F	2	yes	0	6.93973	7.83478	high	Mutant	0.868732
LMCFFPE066030	59.4031	M	1	yes	0	11.3452	7.78407	low	Mutant	0.71157
LMCFFPE066719	72.4572	F	2	yes	1	1.81792	7.28966	low	Mutant	0.983372
LMCFFPE074951	27.1102	F	2	yes	0	7.67123	7.5755	low	WT	0.676146
LMCFFPE075010	66.0233	F	2	yes	0	13.1178	7.78283	low	WT	NA
LMCFFPE077201	66.4668	F	3	yes	0	8.26575	7.58414	low	WT	0.51925
LMCFFPE077766	44.2464	M	2	yes	0	0.780822	8.33927	high	Mutant	0.0353217
LMCFFPE078284	72.9555	M	2	yes	0	4.86849	7.16336	low	Mutant	0.9954
LMCFFPE082502	58.998	F	2	yes	0	11.1589	7.73847	low	WT	0.989757
LMCFFPE084840	65.4346	M	2	yes	1	12.501	7.75098	low	Mutant	0.410825
LMCFFPE085984	29.1061	F	2	yes	0	7.85206	7.58529	low	WT	0.716533
LMCFFPE086750	45.1335	F	2	yes	0	10.5041	7.83028	high	Mutant	0.407548
LMCFFPE086881	42.1273	F	2	yes	1	9.16085	7.61429	low	Mutant	0.560902
LMCFFPE087107	63.8987	M	1	yes	0	9.62192	7.90301	high	Mutant	0.71422
LMCFFPE088696	60.2902	F	1	yes	0	5.03288	7.38703	low	Mutant	0.966985
LMCFFPE090588	69.3306	F	2	yes	1	5.80424	8.4347	high	Mutant	0.682175
LMCFFPE092872	43.7043	M	2	yes	0	9.78082	8.0241	high	WT	0.521572
LMCFFPE095455	70.037	M	2	yes	1	1.20192	7.23544	low	Mutant	0.940699
LMCFFPE095712	34.4038	F	2	yes	0	12.3315	7.59808	low	WT	0.783425
LMCFFPE096525	39.937	F	2		1	11.5592	7.32211	low	Mutant	0.995725
LMCFFPE101690	57.2238	F	2	yes	1	2.04243	7.41911	low	Mutant	0.999744
LMCFFPE105911	49.4401	M	2	yes	0	11.3699	8.58858	high	WT	0.616293
LMCFFPE105928	69.5934	F	1	yes	0	3.00274	7.76767	low	Mutant	0.899619
LMCFFPE108730	70.1246	F	1	yes	0	11.5096	7.73908	low	Mutant	NA
LMCFFPE109962	53.4511	F	2	yes	0	11.1425	7.79861	low	Mutant	0.654188
LMCFFPE110566	45.6454	M	2	yes	0	2.84658	7.44966	low	Mutant	0.904184
LMCFFPE111262	73.5852	M	1	yes	0	2.40548	7.89205	high	WT	0.297333
LMCFFPE113068	41.8042	F	2	yes	1	3.37578	7.21727	low	Mutant	0.942898
LMCFFPE118559	66.319	M	2	yes	1	9.01848	7.787	low	WT	0.999675
LMCFFPE118618	38.1082	F	2	yes	0	6.71233	7.58115	low	WT	0.317458
LMCFFPE122596	60.4928	M	2	yes	0	12.652	7.35236	low	Mutant	0.988204
LMCFFPE129158	73.9521	M	1	yes	0	6.87671	8.15945	high	WT	0.412218
LMCFFPE130662	67.0089	M	1	yes	0	6.83014	7.65253	low	Mutant	0.692306
LMCFFPE133104	56.3477	M	2	yes	0	11.6	7.79106	low	Mutant	0.705792
LMCFFPE135672	33.2457	F	2	yes	0	9.16712	7.72408	low	Mutant	0.994928
LMCFFPE136607	68.7693	F	2	yes	0	6.86301	8.21131	high	Mutant	0.734241
LMCFFPE137088	56.0712	F	1	yes	0	7.47671	7.90118	high	WT	0.444512
LMCFFPE138279	37.8289	M	1	yes	0	12.5343	7.91744	high	WT	0.238222
LMCFFPE142895	68.1478	M	2	yes	1	2.35456	7.56999	low	Mutant	0.968895
LMCFFPE143826	58.4121	F	3	yes	0	5.2137	8.69369	high	Mutant	0.999394
LMCFFPE147842	36.5311	F	2	yes	0	8.48767	7.80959	low	Mutant	0.415563
LMCFFPE149142	25.0924	M	2	yes	0	12.9069	7.73163	low	Mutant	0.974473
LMCFFPE149448	62.5489	F	1	yes	1	5.35797	7.6826	low	Mutant	0.99993
LMCFFPE149859	55.7508	F	1	yes	0	6.67671	7.54213	low	Mutant	0.869045
LMCFFPE153070	47.0445	F	1	yes	0	5.72055	8.09787	high	Mutant	0.378141
LMCFFPE153629	69.8754	M	2	yes	0	10.8027	7.93434	high	WT	0.104097
LMCFFPE153819	58.7379	M	2	yes	1	3.90144	7.76682	low	Mutant	NA
LMCFFPE153957	62.6831	F	3	yes	1	5.43738	7.84036	high	Mutant	0.175563
LMCFFPE158452	54.8966	M	3	yes	0	10.8521	7.83131	high	Mutant	0.997388
LMCFFPE161144	64.6352	M	2	yes	0	13.4931	7.56097	low	Mutant	NA
LMCFFPE162135	37.8371	F	2	yes	1	13.2485	7.55119	low	Mutant	0.993751
LMCFFPE166371	42.4093	M	1	yes	0	10.863	8.11842	high	Mutant	0.983513
LMCFFPE168108	22.6694	F	2	yes	0	12.9918	7.52715	low	Mutant	0.86524
LMCFFPE169707	42.5982	M	3	yes	1	1.66461	7.56951	low	Mutant	0.994764
LMCFFPE170141	58.3764	M	2	yes	0	3.8	7.09309	low	Mutant	0.923611
LMCFFPE170882	60.0767	M	2		1	5.22108	7.84588	high	Mutant	0.922112
LMCFFPE172199	74.3107	M	1	yes	1	3.30732	7.73722	low	Mutant	0.33067
LMCFFPE172229	66.2943	F	3	yes	1	1.02122	7.76085	low	Mutant	0.987156
LMCFFPE173247	47.3265	M	2	yes	0	3.49315	8.15744	high	Mutant	0.753483
LMCFFPE174704	58.1629	M	1	yes	0	4.75343	7.77722	low	WT	0.673418
LMCFFPE176114	52.5613	M	1	yes	0	2.7589	7.36247	low	Mutant	0.864734
LMCFFPE181280	73.7988	M	2	yes	1	1.75771	8.29328	high	Mutant	0.99009
LMCFFPE186518	61.3771	M	2	yes	0	8.95616	7.73598	low	Mutant	0.994865
LMCFFPE187680	43.0691	F	2	yes	1	7.61396	7.78244	low	Mutant	0.433015
LMCFFPE190982	28.0055	F	2	yes	1	1.87269	7.25865	low	Mutant	NA
LMCFFPE191817	46.6393	F	1	yes	0	10.2301	8.16126	high	WT	NA
LMCFFPE195770	64.7994	M	2	yes	0	12.6712	8.35443	high	Mutant	NA
LMCFFPE195910	29.1937	F	1	yes	0	8.50411	7.63191	low	Mutant	0.879138
LMCFFPE197432	68.6927	M	1	yes	0	12.3452	7.7315	low	WT	0.959544
LMCFFPE201610	36.3231	F	1	yes	0	10.0301	7.43947	low	Mutant	0.72939
LMCFFPE201975	57.7522	M	2	yes	0	12.4493	7.69562	low	WT	0.83015
LMCFFPE204753	43.5537	F	3	yes	1	2.80356	7.83812	high	Mutant	0.947221
LMCFFPE211856	45.9247	M	1	yes	0	10.789	7.28817	low	Mutant	0.813045
LMCFFPE213747	73.2512	M	2	yes	0	4.17808	7.73058	low	WT	0.989578
LMCFFPE214432	75.8932	M	2		1	8.57494	8.29511	high	Mutant	0.826431
LMCFFPE214535	58.6886	M	1	yes	0	8.84658	7.98453	high	WT	0.525335
LMCFFPE217838	68.6188	F	1		1	7.23889	7.61425	low	Mutant	0.598787
LMCFFPE222703	73.4073	M	2	yes	0	9.83836	7.81163	low	Mutant	0.922427
LMCFFPE225126	70.8419	F	1	yes	0	2.95616	7.77026	low	Mutant	0.930504
LMCFFPE225440	76.8378	F	2		1	11.1184	7.75659	low	Mutant	0.608014
LMCFFPE230820	56.1561	M	3	yes	1	0.895271	7.83351	high	Mutant	NA
LMCFFPE231456	57.0924	F	1	yes	0	11.0931	7.83	high	Mutant	0.517947
LMCFFPE235290	28.5092	F	3	yes	0	12.6301	7.39409	low	WT	0.795002
LMCFFPE235895	59.9918	F	1	yes	0	6.31507	8.0802	high	Mutant	0.406941
LMCFFPE236740	31.5072	F	1	yes	0	8.02192	7.30633	low	Mutant	0.919878
LMCFFPE240302	62.6475	M	2	yes	1	0.87064	7.75894	low	Mutant	0.0621841
LMCFFPE241851	66.4531	F	1	yes	0	2.56712	8.15466	high	Mutant	0.111247
LMCFFPE242800	60.6461	M	2	yes	1	5.2293	7.78639	low	Mutant	0.829574
LMCFFPE250164	40.8788	M	2	yes	0	14.3397	6.78308	low	Mutant	0.891679
LMCFFPE258965	39.4579	F	2	yes	0	11.7123	7.83	high	Mutant	0.996189
LMCFFPE262652	57.0486	M	3	yes	0	3.68219	7.88682	high	Mutant	0.890321
LMCFFPE263780	56.1205	M	2	yes	0	9.96164	8.21137	high	Mutant	0.929259
LMCFFPE267920	60.4627	M	1	yes	0	2.8	7.85983	high	Mutant	0.518572
LMCFFPE270860	58.7734	F	2	yes	0	11.2192	7.66574	low	Mutant	0.876394
LMCFFPE271485	28.6708	F	2	yes	1	2.58727	7.85437	high	WT	0.961195
LMCFFPE271553	70.6886	M	2	yes	1	0.821365	8.40044	high	Mutant	0.953718
LMCFFPE271683	67.1951	F	1	yes	0	10.3945	8.58738	high	WT	0.997016
LMCFFPE271698	42.1054	F	2	yes	0	7.38082	8.15044	high	WT	0.391136
LMCFFPE274442	60.0246	M	1	yes	1	3.03354	7.70752	low	Mutant	0.742578
LMCFFPE280130	53.1964	F	1	yes	1	3.91239	7.5402	low	Mutant	0.853836
LMCFFPE282604	38.0917	F	2	yes	0	13.6794	7.85871	high	WT	0.592012
LMCFFPE283143	69.3881	F	2	yes	1	5.27036	7.12041	low	Mutant	0.99727
LMCFFPE287155	66.9897	F	2	yes	1	8.57221	8.71624	high	WT	0.729905
LMCFFPE288334	35.1129	M	2	yes	1	1.73032	7.62096	low	Mutant	NA
LMCFFPE289843	72.1588	M	1	yes	0	8.21644	7.85722	high	Mutant	0.800547
LMCFFPE294097	69.9055	M	2	yes	1	4.28474	7.47231	low	Mutant	0.967694
LMCFFPE295031	63.8795	F	1	yes	0	8.32603	8.65722	high	WT	0.219203
LMCFFPE297154	52.9938	M	3	yes	0	11.4438	7.68075	low	Mutant	0.992093
LMCFFPE299296	61.8097	M	2	yes	1	6.86379	8.04854	high	Mutant	0.508553
LMCFFPE299781	40.2135	F	3	yes	1	2.2204	7.64855	low	Mutant	0.690665
LMCFFPE300380	21.3771	F	1	yes	0	10.6274	7.81412	low	WT	NA
LMCFFPE302167	58.8419	M	2	yes	0	11.2849	7.70904	low	Mutant	0.681159
LMCFFPE303965	52.6708	F	3	yes	0	8.34247	7.72205	low	Mutant	0.588854
LMCFFPE308159	40.3669	F	2	yes	0	10.9123	8.08673	high	WT	0.984494
LMCFFPE311386	55.9973	F	2	yes	0	7.45479	7.56579	low	Mutant	0.795309
LMCFFPE312333	69.2184	M	2	yes	1	2.54619	7.36391	low	Mutant	0.950832
LMCFFPE317060	38.8282	F	1	yes	0	4.85206	7.84844	high	Mutant	0.754883
LMCFFPE322062	68.7173	F	2	yes	0	8.07123	8.07864	high	Mutant	0.997288
LMCFFPE322115	38.9788	F	2	yes	0	3.64384	7.74803	low	Mutant	0.981311
LMCFFPE322513	58.6557	M	1	yes	0	8.50137	8.52399	high	WT	0.124939
LMCFFPE322811	38.6174	F	2	yes	0	7.30685	7.41968	low	Mutant	0.996273
LMCFFPE325072	53.4182	M	1	yes	0	8.57534	7.10954	low	Mutant	0.909206
LMCFFPE325585	59.3402	F	2	yes	0	11.1781	7.66312	low	Mutant	0.655926
LMCFFPE330337	68.397	F	3	yes	0	4.87123	8.45686	high	Mutant	NA
LMCFFPE331596	55.5044	M	2	yes	1	5.70842	7.48846	low	WT	0.0107289
LMCFFPE335930	47.6085	F	2	yes	0	6.07671	7.68437	low	Mutant	0.518245
LMCFFPE338430	63.2033	M	2	yes	0	10.4959	7.68444	low	WT	0.999023
LMCFFPE343091	57.3169	F	2	yes	0	9.31781	7.82972	low	Mutant	0.690294
LMCFFPE345030	58.8775	M	2	yes	1	6.39836	7.6909	low	Mutant	NA
LMCFFPE345313	65.8316	M	2	yes	0	3.27123	8.24046	high	Mutant	0.0736869
LMCFFPE345910	61.4045	F	3	yes	0	2.76986	7.83367	high	Mutant	0.4168
LMCFFPE347781	60.4271	F	1	yes	0	5.96438	7.83	high	Mutant	0.438968
LMCFFPE350483	64.1834	F	2	yes	0	7.59452	7.21542	low	Mutant	0.871818
LMCFFPE353368	47.2553	F	2	yes	1	2.6119	8.16747	high	Mutant	0.998365
LMCFFPE354195	71.6277	F	1	yes	0	5.34795	7.73773	low	Mutant	0.892855
LMCFFPE355878	57.4264	M	2	yes	1	3.26078	7.51805	low	Mutant	0.954869
LMCFFPE357378	70.5626	M	1	yes	0	4.03288	8.37394	high	Mutant	0.112132
LMCFFPE359537	70.7625	M	2	yes	1	1.9384	8.08928	high	WT	0.954628
LMCFFPE360318	38.9678	F	2	yes	0	3.12603	7.82357	low	Mutant	0.974864
LMCFFPE362414	50.2971	M	2	yes	0	7.61644	7.72513	low	Mutant	0.985372
LMCFFPE362564	70.7077	F	1	yes	0	8.48219	7.67547	low	Mutant	0.529888
LMCFFPE364150	36.575	F	1	yes	0	10.674	8.40901	high	WT	0.87355
LMCFFPE364390	72.3723	M	2		1	8.6927	8.11839	high	Mutant	0.119834
LMCFFPE364491	69.8508	M	2	yes	0	6.40274	7.43853	low	Mutant	0.649453
LMCFFPE365074	50.8063	F	2	yes	0	2.45479	7.8689	high	WT	0.751762
LMCFFPE368501	36.5667	M	3	yes	1	1.9384	7.71338	low	Mutant	0.759114
LMCFFPE370027	75.8549	M	2	yes	1	5.66735	7.71171	low	WT	0.999519
LMCFFPE370332	65.8754	F	2	yes	0	8.36712	7.84245	high	Mutant	0.731442
LMCFFPE370466	49.6044	M	2	yes	0	11.5206	8.11116	high	Mutant	0.958645
LMCFFPE371845	57.2868	F	1	yes	0	11.7233	7.89125	high	Mutant	0.180692
LMCFFPE372153	59.4497	M	1	yes	0	6.28219	7.82642	low	Mutant	0.842732
LMCFFPE374806	69.7385	M	2	yes	0	6.09041	8.1954	high	Mutant	0.0625004
LMCFFPE377471	39.4798	F	2	yes	0	13.2822	7.61491	low	Mutant	0.530256
LMCFFPE382391	54.8994	M	2	yes	0	2.62192	7.9072	high	Mutant	0.996424
LMCFFPE386065	54.089	F	2	yes	0	13.0438	7.74391	low	Mutant	0.594442
LMCFFPE386501	74.6585	F	2	yes	0	3.2137	8.37259	high	Mutant	0.905167
LMCFFPE388039	51.0664	F	2	yes	0	11.3233	7.94948	high	Mutant	0.737804
LMCFFPE390665	59.3019	M	1	yes	0	9.9589	7.50743	low	Mutant	0.684462
LMCFFPE392320	61.0294	F	1	yes	0	6.97808	7.86048	high	WT	0.642859
LMCFFPE394416	65.3854	F	2	yes	0	1.23014	7.78481	low	Mutant	0.885481
LMCFFPE398643	68.2984	F	3	yes	0	4.14794	7.99457	high	WT	0.983355
LMCFFPE399232	54.8145	F	2	yes	0	13.1397	7.66737	low	Mutant	0.997846
LMCFFPE401522	59.8494	F	1	yes	1	5.40999	7.08379	low	WT	0.986394
LMCFFPE401533	53.5879	F	2	yes	0	7.69863	7.83	high	Mutant	0.205223
LMCFFPE402519	58.0233	M	2	yes	0	2.78904	8.5773	high	Mutant	0.14184
LMCFFPE406609	61.9028	M	2	yes	1	2.17385	8.01606	high	Mutant	0.394173
LMCFFPE407709	57.7139	M	2	yes	1	4.05202	7.67595	low	Mutant	0.990002
LMCFFPE410158	41.5305	M	1	yes	1	6.0616	8.04095	high	Mutant	0.849925
LMCFFPE410517	59.2197	M	2	yes	1	1.91102	7.54491	low	Mutant	0.994667
LMCFFPE413194	43.2662	F	3	yes	0	3.09589	7.81824	low	Mutant	0.40279
LMCFFPE416708	74.2368	M	3	yes	0	5.03014	7.46897	low	Mutant	0.636502
LMCFFPE417359	64.0219	M	2	yes	1	1.4757	7.37717	low	Mutant	0.47316
LMCFFPE423397	42.8282	F	1	yes	0	12.2685	7.93231	high	Mutant	0.941832
LMCFFPE423731	60.4298	M	1	yes	1	4.5202	7.80563	low	Mutant	0.496494
LMCFFPE423873	56.7693	M	2	yes	0	8.12877	7.68684	low	Mutant	0.984219
LMCFFPE424792	55.8713	F	1	yes	0	8.81918	7.72922	low	Mutant	0.280111
LMCFFPE426746	65.0732	F	2	yes	0	12.7233	7.38447	low	Mutant	0.461468
LMCFFPE432173	72.3203	M	1	yes	1	1.11978	7.446	low	WT	0.4245
LMCFFPE432613	40.5585	F	2	yes	1	1.65914	7.70465	low	Mutant	0.827668
LMCFFPE432688	75.896	M	1	yes	0	6.58904	7.74924	low	Mutant	0.327171
LMCFFPE441057	32.7529	F	2	yes	0	8.87945	8.49024	high	Mutant	0.298306
LMCFFPE441536	55.6331	M	1	yes	0	9.30411	8.75797	high	Mutant	NA
LMCFFPE443181	63.3374	M	3	yes	1	2.16838	7.731	low	Mutant	0.631803
LMCFFPE447978	69.1827	M	2	yes	1	2.66393	6.82465	low	WT	0.808538
LMCFFPE448995	61.0103	M	2	yes	0	12.7945	8.12745	high	Mutant	0.69567
LMCFFPE452817	45.3826	F	2	yes	0	7.1589	7.06746	low	Mutant	0.971559
LMCFFPE454557	67.6331	F	1	yes	1	4.77481	7.83	high	Mutant	0.993445
LMCFFPE454670	63.7289	F	1	yes	0	5.61096	7.6498	low	Mutant	0.536384
LMCFFPE455442	69.1307	M	1	yes	0	2.91507	8.05709	high	WT	0.286667
LMCFFPE455559	38.9596	F	2	yes	1	2.2861	7.76292	low	Mutant	0.995309
LMCFFPE459621	46.0835	F	2	yes	0	6.13973	8.01169	high	Mutant	0.0602121
LMCFFPE460347	68.5175	F	2	yes	0	9.03562	7.79861	low	Mutant	0.645808
LMCFFPE460524	60.9911	F	2	yes	0	6.89589	8.32887	high	Mutant	0.991779
LMCFFPE460896	46.0479	F	1	yes	0	5.00548	7.40484	low	Mutant	0.55883
LMCFFPE462314	65.859	F	1	yes	0	11.6411	8.06211	high	Mutant	0.257452
LMCFFPE462666	72.8569	F	1	yes	0	12.4767	7.87232	high	Mutant	0.336858
LMCFFPE463874	71.1513	M	3	yes	1	3.62491	7.11358	low	Mutant	0.685157
LMCFFPE464922	47.7372	F	2	yes	0	13.3425	7.91536	high	Mutant	0.510472
LMCFFPE466207	59.5866	M	3		1	8.15332	7.58656	low	Mutant	0.970076
LMCFFPE469495	41.7687	F	1	yes	0	8.4137	7.55486	low	Mutant	0.497301
LMCFFPE469973	76.0164	M	2	yes	1	1.42915	7.96778	high	Mutant	0.879308
LMCFFPE472353	65.6126	F	2	yes	0	1.05205	8.5006	high	WT	0.228185
LMCFFPE474145	65.0596	M	2	yes	0	7.29041	8.13775	high	Mutant	0.121367
LMCFFPE474515	62.9596	F	2	yes	0	5.98082	7.91722	high	WT	0.612085
LMCFFPE477137	72.6215	F	1	yes	0	10.7589	7.92084	high	WT	0.999749
LMCFFPE478040	54.9925	F	2	yes	0	2.43836	7.81241	low	WT	0.963527
LMCFFPE479585	32.575	M	1	yes	0	10.2986	8.39568	high	WT	0.133058
LMCFFPE479701	56.6872	M	1	yes	1	5.82889	8.26369	high	Mutant	0.162044
LMCFFPE484686	70.8501	F	2	yes	0	3.10411	8.61523	high	Mutant	0.997567
LMCFFPE489547	56.9418	M	2	yes	1	7.13758	7.57541	low	Mutant	0.758274
LMCFFPE490066	33.4894	M	2	yes	0	8.94795	7.44043	low	Mutant	0.908378
LMCFFPE492488	60.3148	F	2	yes	0	7.56438	8.81401	high	Mutant	0.998596
LMCFFPE497023	46.1355	F	1	yes	0	12.6438	7.82794	low	Mutant	0.47048
LMCFFPE497313	74.026	M	3	yes	1	1.07597	8.24871	high	Mutant	0.994504
LMCFFPE497454	49.0103	F	2	yes	1	3.9781	7.81964	low	Mutant	0.244329
LMCFFPE500426	54.4011	F	2	yes	0	11.0055	7.81351	low	WT	0.469969
LMCFFPE504360	37.0212	F	2	yes	1	4.10951	7.37864	low	Mutant	0.947014
LMCFFPE504897	62.2204	F	2	yes	0	12.074	7.64908	low	Mutant	0.980381
LMCFFPE510264	47.2717	M	1	yes	0	2.70685	7.83641	high	Mutant	0.603156
LMCFFPE512352	50.3518	M	1	yes	1	5.59343	7.31965	low	Mutant	0.839449
LMCFFPE512403	63.6304	F	2	yes	0	4.29863	8.281	high	Mutant	0.182863
LMCFFPE512939	49.5387	M	3	yes	0	12.6794	8.22382	high	Mutant	0.959421
LMCFFPE516365	69.4237	F	NA	yes	0	6.66849	7.37312	low	WT	0.999761
LMCFFPE517083	58.7461	M	2	yes	0	12.4466	7.72321	low	WT	0.999276
LMCFFPE518017	60.2245	M	2	yes	0	1.16164	7.56576	low	Mutant	0.603262
LMCFFPE518607	49.5688	F	1	yes	0	7.32329	7.75356	low	Mutant	0.299913
LMCFFPE518644	66.5188	F	2	yes	0	11.4877	8.63822	high	Mutant	0.721458
LMCFFPE518771	40.8898	F	2	yes	1	11.269	7.76506	low	Mutant	0.715534
LMCFFPE518945	48.8597	M	1	yes	0	7.20548	7.68281	low	WT	0.614619
LMCFFPE520359	62.8528	M	1	yes	0	4.35616	7.70282	low	Mutant	0.99769
LMCFFPE520953	50.2669	F	1	yes	0	7.29589	7.81195	low	WT	0.927574
LMCFFPE523332	48.4682	M	2	yes	1	5.7139	7.87317	high	Mutant	0.850481
LMCFFPE525174	47.6578	F	1	yes	1	5.53593	7.83519	high	Mutant	0.766835
LMCFFPE525205	68.6543	F	2	yes	1	10.4148	7.67492	low	Mutant	0.905292
LMCFFPE525720	53.8727	F	2	yes	0	13	8.39744	high	Mutant	0.269919
LMCFFPE525989	69.117	F	3	yes	0	2.48493	7.5411	low	WT	0.958487
LMCFFPE531311	70.3436	M	2	yes	1	1.4976	7.83206	high	Mutant	0.794129
LMCFFPE535209	43.9726	M	2	yes	0	12.6767	7.19317	low	Mutant	0.806436
LMCFFPE535487	31.0746	F	1	yes	0	7.59178	7.8941	high	WT	0.875375
LMCFFPE536663	46.0123	M	3	yes	0	11.8055	7.85589	high	Mutant	0.223969
LMCFFPE538394	62.3737	M	2	yes	1	1.36892	7.7176	low	WT	0.811198
LMCFFPE538438	64.3149	F	2	yes	1	3.21424	7.77833	low	Mutant	0.461066
LMCFFPE539600	59.6632	M	2	yes	1	2.10814	7.69033	low	Mutant	0.751306
LMCFFPE540541	59.6413	F	3	yes	0	3.1589	8.46256	high	Mutant	0.843846
LMCFFPE541392	44.835	M	2		1	5.21561	8.1105	high	Mutant	0.0913494
LMCFFPE542180	52.616	M	2	yes	0	6.74521	7.89356	high	Mutant	0.401338
LMCFFPE544135	48.4435	F	3	yes	0	7.41096	8.26328	high	Mutant	NA
LMCFFPE547422	65.8179	F	1	yes	1	11.0281	8.01061	high	Mutant	NA
LMCFFPE551613	64.3313	M	2	yes	0	7.06849	7.72215	low	Mutant	0.268883
LMCFFPE553584	69.5222	F	2	yes	0	2.33973	8.10693	high	Mutant	0.348661
LMCFFPE556037	40.2574	M	1	yes	0	4.90411	8.13017	high	Mutant	0.79602
LMCFFPE556420	69.6783	F	1	yes	0	5.62192	8.06776	high	Mutant	0.985602
LMCFFPE558161	63.8412	F	1	yes	0	6.58082	8.10547	high	WT	0.200367
LMCFFPE559916	73.6537	F	1		1	1.21561	7.46049	low	Mutant	0.792999
LMCFFPE565119	43.7919	M	2	yes	0	6.70411	7.78677	low	Mutant	0.905999
LMCFFPE565970	69.0951	F	3		1	1.577	8.62923	high	Mutant	0.978376
LMCFFPE566387	46.9131	M	1	yes	0	7.1589	7.94507	high	Mutant	0.585519
LMCFFPE566670	34.8145	F	2	yes	0	11.3315	8.36171	high	Mutant	0.473855
LMCFFPE567840	33.963	F	2	yes	0	8.33425	7.79487	low	WT	0.0063359
LMCFFPE570713	63.3812	M	2	yes	0	3.01918	8.26405	high	WT	0.546187
LMCFFPE571515	62.6475	F	3	yes	0	6.47397	7.58273	low	Mutant	0.954589
LMCFFPE574615	59.0445	F	2	yes	0	7.76164	7.70517	low	Mutant	0.668291
LMCFFPE579023	69.5578	F	1	yes	0	11.3069	8.52449	high	WT	0.452432
LMCFFPE580438	37.963	M	1	yes	0	11.4356	7.78683	low	WT	0.604812
LMCFFPE580717	65.1636	F	3	yes	1	1.89185	7.83941	high	Mutant	0.960794
LMCFFPE583226	43.0664	M	1	yes	0	11.0466	7.56277	low	Mutant	0.368751
LMCFFPE583493	70.5133	M	1	yes	0	8.03014	7.82481	low	Mutant	0.746439
LMCFFPE583668	52.6653	M	1	yes	0	8.98356	7.88141	high	WT	0.526703
LMCFFPE584100	57.9439	M	1	yes	0	12.9233	7.88981	high	WT	0.686665
LMCFFPE584623	65.7166	F	2	yes	1	0.862434	7.9213	high	Mutant	0.669865
LMCFFPE586492	53.6728	F	1	yes	0	13.5069	7.94818	high	Mutant	0.622061
LMCFFPE589225	62.0041	M	2	yes	0	2.66575	7.9499	high	Mutant	0.320774
LMCFFPE589249	37.243	F	1	yes	0	13.0493	7.9219	high	Mutant	0.993373
LMCFFPE592424	46.2505	F	1	yes	0	8.83562	8.24529	high	WT	0.446743
LMCFFPE592581	66.883	M	2	yes	1	1.57427	7.79877	low	Mutant	0.214151
LMCFFPE592944	44.4764	M	2	yes	0	4.50959	8.17383	high	Mutant	0.249796
LMCFFPE596298	54.8227	M	3	yes	1	1.32512	8.80803	high	Mutant	0.475317
LMCFFPE597215	37.5003	F	3	yes	0	5.98082	7.75933	low	Mutant	0.545673
LMCFFPE597498	50.2368	M	2	yes	0	6.66849	7.90067	high	Mutant	0.582895
LMCFFPE604071	19.8768	F	2	yes	1	3.85489	7.83	high	WT	0.999759
LMCFFPE608164	62.7652	M	2	yes	0	7.4274	7.86895	high	Mutant	0.735991
LMCFFPE612008	69.5743	M	1	yes	0	8.72055	8.3196	high	Mutant	0.400342
LMCFFPE612712	34.3628	F	2	yes	0	13.4986	7.40858	low	Mutant	0.929936
LMCFFPE613600	56.5339	F	2	yes	1	4.5859	8.031	high	Mutant	0.798062
LMCFFPE614195	44.6653	F	1	yes	0	8.68767	7.91477	high	Mutant	0.223272
LMCFFPE614220	48.4298	M	2	yes	0	11.0794	7.51454	low	Mutant	0.845198
LMCFFPE619149	27.7262	F	2	yes	0	12.6657	8.00427	high	WT	NA
LMCFFPE622857	64.0137	F	2	yes	1	2.39014	7.47204	low	Mutant	0.960171
LMCFFPE627556	66.8775	F	3	yes	1	2.43669	7.86507	high	Mutant	0.251301
LMCFFPE633610	49.9822	M	1	yes	0	9.79452	7.20205	low	Mutant	0.900972
LMCFFPE636479	52.6023	M	1	yes	0	10.6055	8.04228	high	Mutant	0.164488
LMCFFPE641221	38.2861	F	3	yes	0	4.56712	8.19349	high	Mutant	0.872
LMCFFPE642434	72.7091	M	2	yes	1	1.58521	7.86857	high	WT	0.964054
LMCFFPE643767	49.629	F	2	yes	0	11.3288	7.98533	high	Mutant	0.999363
LMCFFPE646459	48.0575	M	2	yes	0	12.5315	7.11278	low	Mutant	0.485296
LMCFFPE650821	61.0157	M	2	yes	0	11.737	7.68082	low	Mutant	0.968134
LMCFFPE654746	72.5448	F	2	yes	1	1.43737	8.21805	high	Mutant	0.999328
LMCFFPE660871	32.0411	M	2	yes	0	7.17534	7.63683	low	Mutant	0.403557
LMCFFPE661554	54.1958	M	2	yes	0	2.64384	7.84935	high	Mutant	0.762051
LMCFFPE661753	56.9473	F	2	yes	0	10.7151	7.70163	low	Mutant	0.886221
LMCFFPE669644	50.0561	M	2	yes	1	3.51813	7.97244	high	Mutant	0.746256
LMCFFPE671809	65.4894	M	2	yes	0	10.2356	8.64774	high	WT	NA
LMCFFPE672160	62.9186	M	2	yes	0	2.12329	8.83434	high	WT	0.588951
LMCFFPE673170	62.8802	M	1	yes	0	6.59726	7.80203	low	Mutant	0.696849
LMCFFPE678250	56.2765	M	2	yes	1	2.66393	7.90308	high	Mutant	0.749538
LMCFFPE680058	64.1588	F	3	yes	1	3.57289	7.48338	low	WT	0.975865
LMCFFPE682062	45.9685	F	2	yes	1	1.23478	7.90647	high	Mutant	0.6273
LMCFFPE682863	53.5825	M	1	yes	1	1.52224	7.63066	low	Mutant	0.912563
LMCFFPE685278	68.6407	M	2	yes	0	11.5343	7.86208	high	Mutant	0.396766
LMCFFPE685483	51.5181	M	1	yes	0	10.3151	6.90103	low	WT	0.940735
LMCFFPE686620	30.141	F	1	yes	0	12.6931	7.56282	low	Mutant	0.906609
LMCFFPE689074	57.4127	F	2	yes	1	1.84258	7.21229	low	Mutant	0.998527
LMCFFPE690619	57.41	M	3	yes	1	1.43464	7.85041	high	Mutant	0.987129
LMCFFPE692143	69.8124	M	2	yes	0	0.452055	7.34648	low	Mutant	0.904948
LMCFFPE696792	39.6769	M	2	yes	0	8.72877	7.87264	high	WT	0.491717
LMCFFPE698227	72.9747	M	2		1	9.28131	8.26483	high	WT	0.109009
LMCFFPE700843	45.7577	F	1	yes	0	10.9781	7.81182	low	Mutant	NA
LMCFFPE702037	72.4216	F	3	yes	1	1.71115	7.79793	low	Mutant	0.740719
LMCFFPE702075	53.9658	F	1	yes	0	8.99452	8.36466	high	Mutant	0.995691
LMCFFPE703239	61.5743	M	3	yes	1	1.97126	7.93266	high	WT	0.983893
LMCFFPE703488	59.0363	M	2	yes	0	6.45205	7.93605	high	WT	0.816755
LMCFFPE707161	58.2587	F	2	yes	0	8.5726	7.72803	low	Mutant	0.997624
LMCFFPE711525	59.321	F	2	yes	0	1.91507	7.96981	high	Mutant	0.249104
LMCFFPE712831	60.898	M	1	yes	0	2.89589	8.21188	high	WT	NA
LMCFFPE715280	62.6721	F	2	yes	0	6.91233	7.90567	high	Mutant	0.37681
LMCFFPE718212	60.2683	M	2	yes	1	2.59822	7.67835	low	Mutant	0.895795
LMCFFPE719757	52.2245	F	2	yes	0	2.35616	7.84759	high	Mutant	0.655634
LMCFFPE720298	22.1684	F	2	yes	0	6.92877	7.49877	low	WT	0.914118
LMCFFPE720757	58.6092	F	1	yes	0	11.3781	7.873	high	WT	0.285041
LMCFFPE725985	43.7947	F	1	yes	0	8.04384	7.88727	high	Mutant	0.803257
LMCFFPE729830	39.3758	F	3	yes	1	2.75975	7.51343	low	Mutant	0.98954
LMCFFPE732377	46.0233	F	3	yes	0	9.30411	7.61916	low	Mutant	0.606296
LMCFFPE738732	71.8877	F	2	yes	1	5.97947	8.0312	high	WT	0.230261
LMCFFPE741943	72.1725	M	2	yes	0	5.50137	8.59309	high	WT	0.281332
LMCFFPE743513	54.7461	F	1	yes	0	10.6384	7.56106	low	Mutant	0.701902
LMCFFPE744051	46.8583	F	3	yes	1	2.85284	8.08305	high	Mutant	0.99485
LMCFFPE745548	51.0472	F	2	yes	0	10.9041	7.71491	low	Mutant	0.84236
LMCFFPE745630	37.7906	M	1	yes	0	8.9726	7.98825	high	Mutant	0.921159
LMCFFPE747807	71.3429	M	1	yes	0	3.8137	7.97655	high	Mutant	0.269717
LMCFFPE748332	45.5633	F	2	yes	1	2.85284	7.5466	low	Mutant	0.893656
LMCFFPE757742	55.3648	M	1	yes	0	6.17808	7.83358	high	Mutant	0.995701
LMCFFPE759237	59.1567	M	1	yes	0	2.09863	7.84914	high	Mutant	0.656995
LMCFFPE760029	61.1472	M	1		1	7.86858	8.22579	high	Mutant	0.219441
LMCFFPE760617	40.5147	M	1	yes	1	2.3655	7.77859	low	Mutant	0.57081
LMCFFPE760622	38.59	F	2	yes	1	3.58111	7.524	low	Mutant	0.890019
LMCFFPE761867	49.0897	F	1	yes	0	13.6384	8.50065	high	WT	0.955166
LMCFFPE763525	51.4826	F	2	yes	1	2.55167	8.63241	high	Mutant	0.488194
LMCFFPE765715	64.4025	F	1		1	11.4141	8.17458	high	WT	0.999566
LMCFFPE766540	67.1595	M	1	yes	0	11.7562	7.29972	low	Mutant	0.853863
LMCFFPE768808	60.3833	F	2	yes	0	12.6575	6.87371	low	Mutant	0.991623
LMCFFPE770220	54.8309	M	2	yes	0	3.04931	8.12889	high	Mutant	0.815703
LMCFFPE772231	54.7214	F	2	yes	0	12.0822	8.15118	high	WT	0.768223
LMCFFPE774632	62.4504	M	1	yes	1	2.7844	7.97868	high	Mutant	0.2172
LMCFFPE774803	69.5633	F	2	yes	0	5.6548	7.91766	high	WT	0.549441
LMCFFPE774919	52.397	M	1	yes	0	11.3671	8.02834	high	WT	0.457059
LMCFFPE781238	56.0438	M	1	yes	0	9.03836	8.22437	high	Mutant	0.518135
LMCFFPE782257	70.3546	M	2	yes	1	2.72142	7.74422	low	Mutant	0.995017
LMCFFPE782375	69.128	M	1	yes	0	6.03562	7.83	high	Mutant	0.993956
LMCFFPE782653	37.9877	M	2	yes	0	5.89863	7.45685	low	Mutant	0.996856
LMCFFPE786070	51.8522	F	3	yes	1	4.15605	8.02	high	Mutant	0.966673
LMCFFPE791789	70.4066	F	2	yes	1	12.6297	8.11201	high	Mutant	0.975546
LMCFFPE793768	49.7988	F	2	yes	0	7.27945	7.83	high	Mutant	0.397823
LMCFFPE794488	68.0739	F	2		1	5.58248	7.70374	low	Mutant	0.452725
LMCFFPE795028	51.0719	F	2	yes	0	7.10685	7.17952	low	Mutant	0.481056
LMCFFPE795442	52.1068	M	1	yes	0	5.17808	7.83	high	Mutant	0.0730039
LMCFFPE795564	67.2772	F	1	yes	1	2.57906	8.03954	high	WT	0.446598
LMCFFPE795738	60.3504	M	2	yes	0	2.0274	8.49459	high	Mutant	0.236176
LMCFFPE796611	43.885	F	2	yes	0	10.3726	7.21763	low	Mutant	0.954541
LMCFFPE801053	39.1622	F	2	yes	0	3.74247	7.54742	low	Mutant	0.290644
LMCFFPE801774	56.7228	F	2	yes	0	6.72603	7.68053	low	Mutant	0.626381
LMCFFPE802130	69.4155	M	2	yes	0	2.56986	7.97061	high	Mutant	0.75651
LMCFFPE802445	53.3963	M	1	yes	0	7.61644	7.93899	high	Mutant	0.0213597
LMCFFPE804097	74.7433	M	3	yes	1	1.38262	7.96417	high	WT	0.981879
LMCFFPE805457	72.4381	M	2	yes	0	8.5452	7.44635	low	Mutant	0.997464
LMCFFPE810101	49.0103	M	1	yes	1	4.92265	7.87224	high	Mutant	0.720494
LMCFFPE810754	71.3621	F	2		1	14.3901	8.49414	high	Mutant	0.509858
LMCFFPE810851	41.6181	F	2	yes	0	12.5397	7.69143	low	Mutant	0.643575
LMCFFPE811702	59.9206	M	2	yes	0	5.06027	8.14743	high	Mutant	0.988596
LMCFFPE812538	33.1034	M	2	yes	1	13.1526	7.97176	high	Mutant	0.234294
LMCFFPE813002	54.4531	F	1	yes	0	6.31507	7.68007	low	Mutant	0.994391
LMCFFPE815618	55.1102	F	1	yes	0	9.70137	7.87125	high	Mutant	0.152992
LMCFFPE823818	54.1519	F	3	yes	0	2.65753	8.09458	high	Mutant	0.842056
LMCFFPE824274	21.9986	F	1	yes	0	8.47945	8.05825	high	WT	0.08447
LMCFFPE824418	51.6222	F	2	yes	1	2.47775	7.8018	low	Mutant	0.82912
LMCFFPE825087	60.7666	F	1	yes	0	8.73425	7.85492	high	Mutant	0.342338
LMCFFPE825596	53.2704	F	1	yes	0	12.0575	8.3824	high	WT	0.727886
LMCFFPE825762	54.2396	M	1	yes	0	7.06027	7.89172	high	Mutant	0.1872
LMCFFPE827761	28.2902	F	1	yes	0	10.6438	7.23684	low	Mutant	0.906418
LMCFFPE831939	65.1554	F	3	yes	1	2.85011	7.71296	low	Mutant	0.902587
LMCFFPE839761	59.8795	F	2	yes	0	7.4137	7.79952	low	Mutant	0.846024
LMCFFPE843078	73.358	F	1	yes	0	8.36986	7.27367	low	Mutant	0.970581
LMCFFPE844635	73.3525	F	NA	yes	1	4.44079	7.51577	low	Mutant	0.845461
LMCFFPE844794	51.9261	F	3	yes	0	6.13699	7.73957	low	Mutant	0.853478
LMCFFPE847513	52.4271	F	1		1	8.27105	8.44153	high	Mutant	NA
LMCFFPE849750	73.3826	F	2		1	8.08762	7.89711	high	Mutant	NA
LMCFFPE851226	53.4237	F	2	yes	0	11.9507	7.59314	low	Mutant	0.708564
LMCFFPE852434	46.1164	M	1	yes	0	12.0192	8.13849	high	Mutant	0.171674
LMCFFPE852444	54.3929	F	2	yes	0	11.1945	8.3805	high	Mutant	0.61505
LMCFFPE863369	64.6762	M	3	yes	1	0.999321	7.58591	low	Mutant	0.55961
LMCFFPE866214	43.4579	M	3	yes	0	9.76712	7.94133	high	Mutant	0.484089
LMCFFPE868610	64.2108	M	2	yes	0	3.05479	8.18028	high	WT	0.258504
LMCFFPE869782	69.6783	M	2	yes	1	4.85695	7.75963	low	Mutant	0.815183
LMCFFPE870622	61.6646	F	2	yes	0	9.0274	7.83	high	Mutant	0.354024
LMCFFPE872700	31.8248	M	1	yes	1	3.18138	7.44869	low	Mutant	0.817238
LMCFFPE875143	65.5743	M	3	yes	0	2.76438	7.46429	low	Mutant	0.966907
LMCFFPE878063	55.102	F	1	yes	0	8.75343	7.36004	low	Mutant	0.937197
LMCFFPE879164	63.9316	F	3	yes	1	1.69747	7.83	high	WT	NA
LMCFFPE879277	55.3101	F	1	yes	1	5.48392	7.76183	low	WT	NA
LMCFFPE881837	58.3847	F	3	yes	0	2.05479	7.65038	low	Mutant	0.756006
LMCFFPE885587	53.5305	F	1	yes	0	11.5973	7.94022	high	Mutant	0.583787
LMCFFPE887066	67.1595	F	2	yes	0	4.73151	7.84969	high	Mutant	0.999999
LMCFFPE887247	67.0582	M	2		1	2.25873	7.48723	low	Mutant	0.931434
LMCFFPE887951	28	F	1	yes	0	13.4959	8.18383	high	Mutant	0.327278
LMCFFPE897055	70.1109	M	2	yes	0	2.5863	7.48687	low	Mutant	0.99959
LMCFFPE901363	62.1793	F	2	yes	0	5.8137	7.56419	low	WT	0.744257
LMCFFPE911717	60.6653	M	1	yes	0	4.05479	7.74686	low	WT	0.986142
LMCFFPE912165	46.4942	F	3	yes	1	4.49282	7.83435	high	Mutant	0.164696
LMCFFPE915582	52.2984	M	2	yes	1	6.7488	7.80704	low	Mutant	0.999673
LMCFFPE922224	53.3799	F	2	yes	0	12.6384	7.96178	high	Mutant	0.809321
LMCFFPE922642	52.7967	F	2	yes	0	6.16986	7.72822	low	Mutant	0.860315
LMCFFPE923176	49.5743	F	3	yes	1	1.9384	7.42311	low	Mutant	0.989508
LMCFFPE930093	30.7515	F	2	yes	0	12.6767	7.6544	low	Mutant	0.975968
LMCFFPE934207	50.5763	M	3	yes	0	13.1753	7.69771	low	Mutant	0.78883
LMCFFPE934307	64.8159	M	2		1	0.77755	7.91314	high	WT	0.994047
LMCFFPE934827	58.3409	M	2	yes	1	4.22724	8.64768	high	Mutant	0.999692
LMCFFPE937375	52.3504	M	1	yes	0	14.3151	9.2028	high	Mutant	0.115369
LMCFFPE937652	40.7338	F	1	yes	0	10.1534	7.82565	low	Mutant	0.059577
LMCFFPE940013	65.64	M	2	yes	1	3.3566	7.41748	low	Mutant	0.99953
LMCFFPE941656	62.705	M	2	yes	0	4.75617	7.83643	high	Mutant	0.717569
LMCFFPE941713	69.117	F	3	yes	1	5.72759	8.42828	high	WT	0.889122
LMCFFPE944897	66.653	M	2	yes	0	2.96164	7.84176	high	WT	0.982847
LMCFFPE946945	68.2656	M	2	yes	1	4.22177	7.93291	high	WT	0.32887
LMCFFPE947399	66.8501	F	1	yes	0	9.74794	7.99258	high	Mutant	0.0981288
LMCFFPE947542	53.7331	F	2		1	11.4278	8.41379	high	Mutant	0.735053
LMCFFPE952714	73.0568	M	3	yes	0	6.71781	8.29747	high	Mutant	0.994931
LMCFFPE953774	56.512	F	3	yes	1	1.0924	7.57349	low	Mutant	0.748406
LMCFFPE955692	56.3641	F	2	yes	0	8.48219	7.74508	low	Mutant	0.936135
LMCFFPE956012	55.2197	M	2	yes	1	9.94935	7.84707	high	WT	0.99911
LMCFFPE956498	69.473	M	3	yes	1	0.89254	7.4414	low	Mutant	0.756555
LMCFFPE956782	49.232	F	2	yes	0	12.2548	8.6938	high	Mutant	0.640051
LMCFFPE958772	48.4353	M	1	yes	0	4.44932	7.9087	high	Mutant	0.696924
LMCFFPE960659	56.501	M	2	yes	0	8.02466	7.46349	low	WT	0.74451
LMCFFPE961603	71.5127	M	2		1	10.4914	8.02065	high	Mutant	0.528369
LMCFFPE968032	56.3176	F	2		1	13.6126	7.45557	low	Mutant	0.949951
LMCFFPE968191	31.384	F	2	yes	0	1.55069	7.72605	low	Mutant	0.364214
LMCFFPE968805	61.2074	F	1	yes	0	12.4794	7.9877	high	WT	NA
LMCFFPE970320	33.1253	F	1	yes	0	7.64931	7.85295	high	Mutant	0.0593456
LMCFFPE970753	43.9699	M	2	yes	0	13.6219	7.75353	low	Mutant	0.517337
LMCFFPE972051	50.5161	F	2	yes	0	4.43288	7.73874	low	WT	0.250521
LMCFFPE973867	69.9357	F	2	yes	0	6.5863	8.06244	high	WT	0.660869
LMCFFPE974943	58.2888	M	2	yes	1	3.10472	7.82522	low	Mutant	0.24374
LMCFFPE975374	35.2115	M	1	yes	1	2.61738	8.95824	high	Mutant	0.139254
LMCFFPE976064	66.9706	M	3	yes	1	3.83298	7.60244	low	Mutant	0.920347
LMCFFPE980613	69.0623	F	2		1	6.11636	7.9519	high	Mutant	0.48698
LMCFFPE983238	39.3785	M	1	yes	0	3.99178	7.81086	low	Mutant	0.602384
LMCFFPE983291	71.6386	F	1	yes	0	11.3315	8.06761	high	Mutant	0.696082
LMCFFPE983658	67.3703	M	1	yes	0	11.7644	7.022	low	Mutant	NA
LMCFFPE984537	61.4209	F	3	yes	1	2.29706	7.64244	low	Mutant	0.85926
LMCFFPE985220	61.7084	F	1	yes	0	6.48767	7.62276	low	Mutant	0.999865
LMCFFPE989151	66.6776	F	1	yes	1	7.77002	7.84924	high	Mutant	0.800546
LMCFFPE989694	67.6633	M	3	yes	0	6.40274	8.09536	high	WT	0.858693
LMCFFPE990368	48.5859	M	1	yes	1	9.9384	7.52809	low	Mutant	0.983036
LMCFFPE995761	60.9172	M	1	yes	0	12.2493	8.42044	high	WT	0.527625
LMCFFPE996127	44.5777	M	2	yes	0	1.82192	7.77551	low	WT	0.799107
LMCFFPE996227	53.243	M	2	yes	0	2.79452	7.97825	high	Mutant	0.560253
LMCFFPE997658	73.3224	M	2	yes	0	2.1589	8.33459	high	Mutant	0.999378

## Sheet: TS5_Lund cohort
Supplementary Table 5: Lund Melanoma Cohort
PatientID	Age at diagnosis	Gender	AJCC Stage	DSS event	DSS days	RAPGEF1 expression	RAPGEF1 expression subgroup	BRAF-V600|K601 and NRAS-Q61|G12|G13	Driver alterations in BRAF/NRAS	Driver alterations in BRAF/NRAS/KRAS/HRAS	Driver alterations in BRAF/NRAS/KRAS/HRAS/NF1	Driver alteration in any genes from RAS/RTKpathway	Tumor purity estimate score
Mm1001	67	Male	III	1	295	9.5435	high	Mutant	Mutant	Mutant	Mutant	Mutant	794.01
Mm1023	59	Male	III	1	650	9.58285	high	WT	WT	WT	WT	WT	2071.93
Mm1042	32	Male	III	0	1912	7.66183	low	Mutant	Mutant	Mutant	Mutant	Mutant	-848.26
Mm1043	63	Male	III	1	1325	9.8803	high	Mutant	Mutant	Mutant	Mutant	Mutant	619.325
Mm1049	59	Female	IV	1	188	9.12252	low	Mutant	Mutant	Mutant	Mutant	Mutant	927.75
Mm1052	72	Male	III	1	849	9.08548	low	Mutant	Mutant	Mutant	Mutant	Mutant	1653.28
Mm1053	67	Female	III	1	732	9.69673	high	Mutant	Mutant	Mutant	Mutant	Mutant	387.457
Mm1060	68	Male	IV	1	392	9.77106	high	WT	WT	WT	Mutant	Mutant	-1300.52
Mm1062	62	Female	III	0	1779	8.96318	low	Mutant	Mutant	Mutant	Mutant	Mutant	932.588
Mm1068	65	Male	III	1	643	8.75878	low	Mutant	Mutant	Mutant	Mutant	Mutant	829.655
Mm1069	77	Male	III	1	1097	10.2782	high	Mutant	Mutant	Mutant	Mutant	Mutant	809.403
Mm1073	53	Male	III	0	1491	9.37544	low	Mutant	Mutant	Mutant	Mutant	Mutant	1365.63
Mm1076	61	Male	IV	0	1030	9.58889	high	Mutant	Mutant	Mutant	Mutant	Mutant	718.777
Mm1117	57	Male	IV	1	542	9.79744	high	WT	WT	WT	WT	WT	145.705
Mm113	83	Male	III	1	574	10.0609	high	Mutant	Mutant	Mutant	Mutant	Mutant	1882.24
Mm114	73	Male	IV	1	82	10.4737	high	WT	WT	WT	Mutant	Mutant	1206.62
Mm1146	43	Male	III	1	1404	9.3718	low	WT	WT	WT	WT	WT	1312.56
Mm1164	79	Female	III	0	1429	9.83096	high	WT	WT	WT	WT	WT	2455.53
Mm1166	71	Female	III	0	1406	9.88616	high	Mutant	Mutant	Mutant	Mutant	Mutant	-457.034
Mm1171	48	Female	III	1	957	9.20992	low	Mutant	Mutant	Mutant	Mutant	Mutant	1776.43
Mm1181	59	Male	Primary/Local	0	1313	8.84575	low	WT	WT	WT	WT	Mutant	641.147
Mm1182	56	Male	Primary/Local	0	1312	8.89964	low	Mutant	Mutant	Mutant	Mutant	Mutant	488.382
Mm1187	73	Female	III	0	1379	10.2239	high	Mutant	Mutant	Mutant	Mutant	Mutant	2553.15
Mm1190	61	Female	III	0	1266	11.3861	high	Mutant	WT	Mutant	Mutant	Mutant	-1170.34
Mm12	77	Female	Primary/Local	0	731	9.44384	high	Mutant	Mutant	Mutant	Mutant	Mutant	1249.98
Mm1207	86	Female	III	0	105	8.45699	low	Mutant	Mutant	Mutant	Mutant	Mutant	636.754
Mm1211	50	Male	III	0	1220	9.85879	high	Mutant	Mutant	Mutant	Mutant	Mutant	-1.03342
Mm1252	67	Male	III	1	623	9.27603	low	Mutant	Mutant	Mutant	Mutant	Mutant	-0.846167
Mm1254	72	Female	III	0	1194	9.58915	high	Mutant	Mutant	Mutant	Mutant	Mutant	1568.8
Mm1256	59	Female	III	1	120	8.88584	low	Mutant	Mutant	Mutant	Mutant	Mutant	216.081
Mm1260	75	Female	III	0	1112	10.937	high	WT	WT	WT	WT	WT	-418.602
Mm1265	33	Male	III	0	1101	10.196	high	Mutant	Mutant	Mutant	Mutant	Mutant	532.77
Mm1272	76	Female	III	1	91	9.29313	low	Mutant	Mutant	Mutant	Mutant	Mutant	1723.96
Mm1279	71	Male	III	1	399	10.1692	high	Mutant	Mutant	Mutant	Mutant	Mutant	1509.6
Mm1289	52	Female	IV	1	126	9.20064	low	Mutant	Mutant	Mutant	Mutant	Mutant	-1928.24
Mm1290	52	Male	III	1	550	9.3778	low	Mutant	Mutant	Mutant	Mutant	Mutant	-290.959
Mm1291	51	Male	III	1	736	9.60578	high	Mutant	Mutant	Mutant	Mutant	Mutant	456.147
Mm1292	74	Female	III	0	1035	9.00356	low	Mutant	Mutant	Mutant	Mutant	Mutant	2087.87
Mm1310	73	Male	IV	1	411	8.77271	low	Mutant	Mutant	Mutant	Mutant	Mutant	202.547
Mm1314	85	Male	IV	0	851	9.68641	high	Mutant	Mutant	Mutant	Mutant	Mutant	1300.04
Mm1318	81	Female	III	0	875	9.1386	low	Mutant	Mutant	Mutant	Mutant	Mutant	-1497.33
Mm1319	72	Male	III	1	163	9.34097	low	Mutant	Mutant	Mutant	Mutant	Mutant	431.334
Mm1320	85	Male	III	0	93	9.38636	low	Mutant	Mutant	Mutant	Mutant	Mutant	1399.2
Mm1323	47	Female	III	1	461	9.56987	high	WT	WT	WT	WT	WT	992.24
Mm1357	70	Male	IV	1	93	9.73859	high	Mutant	Mutant	Mutant	Mutant	Mutant	2034.39
Mm1358	56	Male	III	0	820	9.56142	high	Mutant	Mutant	Mutant	Mutant	Mutant	-2.86478
Mm1359	70	Female	III	0	861	8.93065	low	Mutant	Mutant	Mutant	Mutant	Mutant	-225.662
Mm1360	50	Male	III	0	817	9.29912	low	Mutant	Mutant	Mutant	Mutant	Mutant	268.809
Mm1367	63	Female	IV	1	435	9.29052	low	Mutant	Mutant	Mutant	Mutant	Mutant	1163.64
Mm1369	62	Female	III	1	303	9.0127	low	Mutant	Mutant	Mutant	Mutant	Mutant	1339.16
Mm1370	71	Male	IV	0	71	8.9293	low	Mutant	Mutant	Mutant	Mutant	Mutant	307.975
Mm1374	72	Male	IV	0	789	9.9285	high	WT	Mutant	Mutant	Mutant	Mutant	1428.51
Mm1390	77	Female	III	0	678	9.55542	high	Mutant	Mutant	Mutant	Mutant	Mutant	1353.92
Mm1406	55	Male	IV	1	85	9.59229	high	Mutant	Mutant	Mutant	Mutant	Mutant	470.106
Mm1407	37	Male	IV	1	638	10.0862	high	Mutant	Mutant	Mutant	Mutant	Mutant	-381.108
Mm1408	35	Female	IV	1	378	9.97833	high	Mutant	Mutant	Mutant	Mutant	Mutant	1037.67
Mm1413	58	Female	III	0	634	9.25017	low	Mutant	Mutant	Mutant	Mutant	Mutant	-940.895
Mm1422	77	Male	Primary/Local	0	170	9.43865	low	WT	WT	WT	Mutant	Mutant	2011.7
Mm1423	64	Female	III	0	566	9.44224	high	Mutant	Mutant	Mutant	Mutant	Mutant	1990.01
Mm1424	46	Male	IV	1	66	10.1231	high	Mutant	Mutant	Mutant	Mutant	Mutant	-1780.37
Mm1425	73	Male	III	0	484	8.95279	low	Mutant	Mutant	Mutant	Mutant	Mutant	1587.59
Mm1429	61	Male	III	0	523	9.27952	low	Mutant	Mutant	Mutant	Mutant	Mutant	285.349
Mm1433	71	Male	IV	1	337	9.5331	high	Mutant	Mutant	Mutant	Mutant	Mutant	44.4137
Mm1439	58	Female	III	0	194	9.13804	low	WT	Mutant	Mutant	Mutant	Mutant	1780.51
Mm1440	78	Male	Primary/Local	0	51	9.68264	high	Mutant	Mutant	Mutant	Mutant	Mutant	-365.526
Mm1441	69	Male	IV	0	456	9.16133	low	Mutant	Mutant	Mutant	Mutant	Mutant	25.983
Mm1448	71	Female	III	0	424	9.78731	high	WT	WT	WT	WT	WT	318.482
Mm1454	65	Female	III	0	340	9.54572	high	Mutant	Mutant	Mutant	Mutant	Mutant	1674.19
Mm1468	63	Female	IV	1	195	9.4856	high	WT	WT	WT	WT	WT	-591.045
Mm1473	58	Male	III	0	358	9.28719	low	Mutant	Mutant	Mutant	Mutant	Mutant	-475.71
Mm1475	65	Male	III	0	333	9.63603	high	Mutant	Mutant	Mutant	Mutant	Mutant	2134.23
Mm1479	88	Male	IV	1	77	10.8698	high	Mutant	Mutant	Mutant	Mutant	Mutant	2282.41
Mm1484	36	Male	III	0	308	9.33011	low	Mutant	Mutant	Mutant	Mutant	Mutant	1157.19
Mm1485	63	Male	IV	0	318	10.209	high	Mutant	Mutant	Mutant	Mutant	Mutant	2289.54
Mm1489	67	Female	IV	0	307	9.74206	high	Mutant	Mutant	Mutant	Mutant	Mutant	-912.55
Mm1506	79	Female	Primary/Local	0	171	9.93663	high	Mutant	Mutant	Mutant	Mutant	Mutant	1990.23
Mm1508	65	Male	IV	0	189	8.42331	low	Mutant	Mutant	Mutant	Mutant	Mutant	-1850.26
Mm1509	54	Female	III	0	174	9.90492	high	Mutant	Mutant	Mutant	Mutant	Mutant	549.748
Mm1510	43	Female	III	0	164	8.90434	low	Mutant	Mutant	Mutant	Mutant	Mutant	647.21
Mm1512	65	Female	III	0	75	9.04593	low	Mutant	Mutant	Mutant	Mutant	Mutant	-947.696
Mm1522	56	Female	IV	0	111	10.0582	high	Mutant	Mutant	Mutant	Mutant	Mutant	1443.98
Mm19	68	Female	IV	1	44	9.96656	high	Mutant	Mutant	Mutant	Mutant	Mutant	1218.48
Mm34	63	Male	IV	1	593	10.1999	high	Mutant	Mutant	Mutant	Mutant	Mutant	1284.14
Mm35	55	Male	III	0	1714	10.2805	high	Mutant	Mutant	Mutant	Mutant	Mutant	1688.04
Mm36	81	Male	III	0	4450	9.28677	low	Mutant	Mutant	Mutant	Mutant	Mutant	2110.89
Mm373	77	Male	III	1	310	9.50761	high	Mutant	Mutant	Mutant	Mutant	Mutant	2332.69
Mm38	53	Male	III	1	642	9.65002	high	Mutant	Mutant	Mutant	Mutant	Mutant	279.219
Mm39	80	Female	Primary/Local	0	6453	9.14605	low	Mutant	Mutant	Mutant	Mutant	Mutant	986.279
Mm416	66	Male	III	0	5632	9.44132	low	Mutant	Mutant	Mutant	Mutant	Mutant	1317.02
Mm43	84	Female	IV	1	197	9.69499	high	Mutant	Mutant	Mutant	Mutant	Mutant	2488.2
Mm437	39	Male	III	1	2530	9.0438	low	Mutant	Mutant	Mutant	Mutant	Mutant	571.147
Mm44	66	Male	III	1	1182	9.22296	low	Mutant	Mutant	Mutant	Mutant	Mutant	1628.01
Mm45	68	Male	III	0	6343	10.4997	high	WT	WT	WT	WT	Mutant	1087.81
Mm486	55	Female	III	0	5530	9.27996	low	Mutant	Mutant	Mutant	Mutant	Mutant	-547.901
Mm49	82	Female	III	0	559	9.22977	low	WT	WT	WT	Mutant	Mutant	1155.55
Mm499	66	Female	III	1	682	10.1568	high	Mutant	Mutant	Mutant	Mutant	Mutant	383.954
Mm504	54	Male	NA	0	451	9.91813	high	Mutant	Mutant	Mutant	Mutant	Mutant	964.224
Mm52	75	Male	Primary/Local	0	6097	9.05088	low	Mutant	Mutant	Mutant	Mutant	Mutant	-54.3233
Mm53	48	Female	IV	1	491	9.37358	low	Mutant	Mutant	Mutant	Mutant	Mutant	-1342.2
Mm6	74	Male	III	1	435	10.687	high	WT	WT	WT	WT	WT	665.418
Mm612	34	Female	Primary/Local	0	5212	9.15046	low	Mutant	Mutant	Mutant	Mutant	Mutant	148.946
Mm622	55	Female	IV	1	195	9.55698	high	Mutant	Mutant	Mutant	Mutant	Mutant	2153.1
Mm637	47	Male	III	1	3021	10.5132	high	WT	WT	Mutant	Mutant	Mutant	-170.175
Mm662	25	Female	III	0	5005	9.44254	high	Mutant	Mutant	Mutant	Mutant	Mutant	678.949
Mm666	48	Male	III	1	365	9.10968	low	Mutant	Mutant	Mutant	Mutant	Mutant	-856.883
Mm687	74	Male	III	1	591	9.5265	high	WT	WT	WT	Mutant	Mutant	378.098
Mm7	72	Male	III	1	336	9.8538	high	Mutant	Mutant	Mutant	Mutant	Mutant	1093.88
Mm728	52	Female	IV	1	189	9.03325	low	Mutant	Mutant	Mutant	Mutant	Mutant	-486.762
Mm743	65	Male	III	1	453	8.58865	low	Mutant	Mutant	Mutant	Mutant	Mutant	-2244.18
Mm751	71	Male	III	1	1432	10.3101	high	Mutant	Mutant	Mutant	Mutant	Mutant	1559.99
Mm762	50	Male	III	1	1485	8.98543	low	Mutant	Mutant	Mutant	Mutant	Mutant	988.571
Mm765	60	Male	III	1	476	9.35031	low	Mutant	Mutant	Mutant	Mutant	Mutant	428.925
Mm777	40	Female	III	1	194	9.4939	high	Mutant	Mutant	Mutant	Mutant	Mutant	-1128.09
Mm778	73	Male	IV	1	42	8.65941	low	Mutant	Mutant	Mutant	Mutant	Mutant	-979.019
Mm787	81	Male	III	0	734	8.96003	low	Mutant	Mutant	Mutant	Mutant	Mutant	1748.03
Mm79	70	Male	III	1	97	8.52803	low	Mutant	Mutant	Mutant	Mutant	Mutant	-1464.87
Mm790	61	Male	IV	1	275	10.2401	high	WT	WT	WT	WT	WT	1610.69
Mm791	57	Female	III	0	3363	9.34057	low	WT	WT	WT	WT	WT	1898.12
Mm807	61	Male	III	1	1199	10.1821	high	WT	Mutant	Mutant	Mutant	Mutant	2112.73
Mm810	34	Female	III	1	429	10.1534	high	WT	WT	WT	WT	WT	1322.93
Mm811	56	Male	IV	1	742	8.83736	low	Mutant	Mutant	Mutant	Mutant	Mutant	-1711.38
Mm812	51	Male	III	0	3206	9.90008	high	Mutant	Mutant	Mutant	Mutant	Mutant	2516.38
Mm813	54	Female	III	0	3315	8.96186	low	Mutant	Mutant	Mutant	Mutant	Mutant	292.435
Mm814	71	Male	IV	0	50	9.41081	low	Mutant	Mutant	Mutant	Mutant	Mutant	-1216.88
Mm825	66	Female	III	0	2890	9.00483	low	Mutant	Mutant	Mutant	Mutant	Mutant	2919.03
Mm827	42	Female	IV	1	145	8.30476	low	Mutant	Mutant	Mutant	Mutant	Mutant	750.256
Mm829	55	Male	III	0	2800	9.29647	low	Mutant	Mutant	Mutant	Mutant	Mutant	2244.58
Mm835	36	Female	III	0	2631	8.88646	low	Mutant	Mutant	Mutant	Mutant	Mutant	2345.9
Mm841	53	Male	Primary/Local	0	511	9.35352	low	Mutant	Mutant	Mutant	Mutant	Mutant	2122.12
Mm842	65	Male	IV	0	1455	8.98623	low	Mutant	Mutant	Mutant	Mutant	Mutant	555.143
Mm843	68	Female	III	0	1027	9.49219	high	Mutant	Mutant	Mutant	Mutant	Mutant	-912.003
Mm846	65	Male	III	1	1222	9.25159	low	Mutant	Mutant	Mutant	Mutant	Mutant	1619.64
Mm847	64	Male	III	1	629	9.01865	low	WT	WT	WT	WT	Mutant	-1268.03
Mm85	60	Male	III	1	262	9.10825	low	Mutant	Mutant	Mutant	Mutant	Mutant	-624.165
Mm856	86	Male	III	0	89	9.41148	low	Mutant	Mutant	Mutant	Mutant	Mutant	-1251.98
Mm860	55	Male	III	0	2574	9.78156	high	Mutant	Mutant	Mutant	Mutant	Mutant	1965.47
Mm881	73	Male	III	0	1187	8.56289	low	Mutant	Mutant	Mutant	Mutant	Mutant	114.433
Mm882	81	Female	IV	1	386	9.3656	low	Mutant	Mutant	Mutant	Mutant	Mutant	-474.774
Mm884	70	Male	III	1	56	8.87747	low	Mutant	Mutant	Mutant	Mutant	Mutant	-623.216
Mm885	73	Male	III	0	2427	10.0513	high	WT	WT	WT	WT	WT	290.582
Mm906	84	Male	III	1	493	10.9229	high	Mutant	Mutant	Mutant	Mutant	Mutant	526.195
Mm939	52	Male	IV	1	66	10.6752	high	Mutant	Mutant	Mutant	Mutant	Mutant	2312.9
Mm95	65	Male	IV	1	279	9.53373	high	WT	Mutant	Mutant	Mutant	Mutant	1833.84
Mm969	38	Female	IV	1	154	9.29841	low	Mutant	Mutant	Mutant	Mutant	Mutant	1632
Mm98	75	Male	III	0	519	11.1586	high	Mutant	Mutant	Mutant	Mutant	Mutant	3314.21
Mm996	77	Female	III	1	1401	9.45149	high	Mutant	Mutant	Mutant	Mutant	Mutant	364.496

## Sheet: TS6_Liu cohort
Supplementary Table 6: Liu et al cohort
PATIENT_ID	Study.ID	Cosmic.1.5..Aging_signature.	Sex	M.Stage	Biopsy.Context	Overall.Survival..Months.	Overall.Survival.Status	RAPGEF1 expression	RAPGEF1 expression subgroup	BRAF-V600|K601 and NRAS-Q61|G12|G13	Driver alterations in BRAF/NRAS	Driver alterations in BRAF/NRAS/KRAS/HRAS	Driver alterations in BRAF/NRAS/KRAS/HRAS/NF1	Driver alteration in any genes from RAS/RTKpathway	Tumor purity	Tumor purity Estimate score
Sample10	mel_dfci_2019	42.3031	Female	IV	Pre-PD1	37.9667	1:DECEASED	40.56	low	Mutant	Mutant	Mutant	Mutant	Mutant	0.83	-98.6755
Sample105	mel_dfci_2019	53.0052	Female	IV	Pre-PD1	17.3667	1:DECEASED	22.313	low	Mutant	Mutant	Mutant	Mutant	Mutant	0.86	-1534.14
Sample106	mel_dfci_2019	43.0338	Female	IV	Pre-PD1	26	0:LIVING	47.9627	high	Mutant	Mutant	Mutant	Mutant	Mutant	0.62	495.535
Sample107	mel_dfci_2019	64.2338	Male	IV	Pre-PD1	1.56667	1:DECEASED	0	low	Mutant	Mutant	Mutant	Mutant	Mutant	0.76	-869.628
Sample11	mel_dfci_2019	91.19	Female	IV	Pre-PD1	5.33333	1:DECEASED	28.808	low	Mutant	Mutant	Mutant	Mutant	Mutant	0.77	-282.826
Sample112	mel_dfci_2019	42.7763	Female	IV	Pre-PD1	17.3667	1:DECEASED	85.8626	high	WT	WT	WT	Mutant	Mutant	0.42	698.594
Sample116	mel_dfci_2019	40.8915	Female	IV	Pre-PD1	3.93333	1:DECEASED	40.0096	low	Mutant	Mutant	Mutant	Mutant	Mutant	0.62	-413.553
Sample117	mel_dfci_2019	28.6092	Female	IV	Pre-PD1	9.83333	1:DECEASED	111.075	high	WT	WT	WT	WT	WT	0.33	2658.84
Sample121	mel_dfci_2019	117.601	Female	IV	Pre-PD1	43.5333	0:LIVING	124.225	high	WT	WT	WT	WT	WT	0.4	942.054
Sample125	mel_dfci_2019	36.5499	Male	IV	Pre-PD1	32.6	0:LIVING	83.2183	high	Mutant	Mutant	Mutant	Mutant	Mutant	0.1	3700.43
Sample13	mel_dfci_2019	96.4931	Male	IV	Pre-PD1	1.93333	1:DECEASED	51.0909	high	Mutant	Mutant	Mutant	Mutant	Mutant	0.89	-1234.04
Sample131	mel_dfci_2019	58.1747	Male	IV	Pre-PD1	27.7667	0:LIVING	63.2619	high	Mutant	Mutant	Mutant	Mutant	Mutant	0.64	1003.65
Sample132	mel_dfci_2019	63.5961	Male	IV	Pre-PD1	24.6333	0:LIVING	56.9243	high	Mutant	Mutant	Mutant	Mutant	Mutant	0.23	2390.16
Sample133	mel_dfci_2019	39.2519	Male	IV	Pre-PD1	12.3333	1:DECEASED	50.4805	high	Mutant	Mutant	Mutant	Mutant	Mutant	0.51	592.731
Sample134	mel_dfci_2019	49.6721	Male	IV	Pre-PD1	19.6667	1:DECEASED	52.2012	high	Mutant	Mutant	Mutant	Mutant	Mutant	0.38	1571.87
Sample135	mel_dfci_2019	54.6685	Male	IV	Pre-PD1	20.9333	0:LIVING	37.4642	low	WT	WT	WT	WT	Mutant	0.78	656.86
Sample140	mel_dfci_2019	305.692	Male	IV	Pre-PD1	11.7	1:DECEASED	47.7047	high	WT	WT	WT	Mutant	Mutant	0.94	-1376.09
Sample141	mel_dfci_2019	25.3623	Female	IV	Pre-PD1	29.1667	0:LIVING	38.6996	low	Mutant	Mutant	Mutant	Mutant	Mutant	0.72	-1715.55
Sample142	mel_dfci_2019	33.9118	Female	IV	Pre-PD1	33.2	0:LIVING	37.3173	low	Mutant	Mutant	Mutant	Mutant	Mutant	0.62	1297.34
Sample143	mel_dfci_2019	91.6745	Male	III	Pre-PD1	21	0:LIVING	0	low	Mutant	Mutant	Mutant	Mutant	Mutant	0.5	1906.28
Sample144	mel_dfci_2019	101.248	Male	IV	Pre-PD1	22.0667	0:LIVING	59.957	high	Mutant	Mutant	Mutant	Mutant	Mutant	0.88	72.4488
Sample145	mel_dfci_2019	42.3072	Male	IV	Pre-PD1	27.7667	0:LIVING	35.1139	low	Mutant	Mutant	Mutant	Mutant	Mutant	0.67	1654.88
Sample146	mel_dfci_2019	47.1757	Female	IV	Pre-PD1	20.4	0:LIVING	32.2016	low	Mutant	Mutant	Mutant	Mutant	Mutant	0.89	-269.651
Sample148	mel_dfci_2019	58.0102	Female	IV	Pre-PD1	26.4	0:LIVING	149.694	high	WT	WT	WT	WT	Mutant	0.84	168.436
Sample149	mel_dfci_2019	38.3415	Male	IV	Pre-PD1	16.5667	1:DECEASED	71.4993	high	Mutant	Mutant	Mutant	Mutant	Mutant	0.44	3191.65
Sample15	mel_dfci_2019	71.0317	Female	IV	Pre-PD1	4.96667	1:DECEASED	47.1433	high	Mutant	Mutant	Mutant	Mutant	Mutant	0.61	1114.8
Sample150	mel_dfci_2019	25.0412	Male	IV	Pre-PD1	22.8333	0:LIVING	35.3461	low	Mutant	Mutant	Mutant	Mutant	Mutant	0.69	-0.860376
Sample154	mel_dfci_2019	17.5784	Female	III	Pre-PD1	21.1667	0:LIVING	38.3229	low	WT	WT	WT	WT	WT	0.23	829.3
Sample155	mel_dfci_2019	39.6909	Male	III	Pre-PD1	15.8333	0:LIVING	35.5543	low	Mutant	Mutant	Mutant	Mutant	Mutant	0.6	-87.8491
Sample156	mel_dfci_2019	40.2206	Male	IV	Pre-PD1	2.9	1:DECEASED	47.4716	high	Mutant	Mutant	Mutant	Mutant	Mutant	0.51	879.288
Sample158	mel_dfci_2019	55.0209	Male	IV	Pre-PD1	6.46667	0:LIVING	35.6113	low	Mutant	Mutant	Mutant	Mutant	Mutant	0.75	-221.713
Sample165	mel_dfci_2019	88.1838	Male	IV	Pre-PD1	2.5	0:LIVING	48.033	high	WT	WT	WT	WT	Mutant	0.8	433.511
Sample166	mel_dfci_2019	12.0107	Female	IV	Pre-PD1	6.83333	1:DECEASED	35.4116	low	WT	WT	WT	WT	WT	0.86	-1905.99
Sample168	mel_dfci_2019	14.43	Male	IV	Pre-PD1	20.7667	0:LIVING	39.2548	low	Mutant	Mutant	Mutant	Mutant	Mutant	0.78	-1028.96
Sample169	mel_dfci_2019	104.862	Male	IV	Pre-PD1	18.1	0:LIVING	36.5255	low	Mutant	Mutant	Mutant	Mutant	Mutant	0.59	837.73
Sample17	mel_dfci_2019	103.384	Male	IV	Pre-PD1	22.8667	1:DECEASED	35.9159	low	Mutant	Mutant	Mutant	Mutant	Mutant	0.38	1731.54
Sample170	mel_dfci_2019	51.2878	Male	III	Pre-PD1	11.5667	0:LIVING	56.5747	high	WT	WT	WT	WT	Mutant	0.78	325.239
Sample172	mel_dfci_2019	108.613	Male	III	Pre-PD1	9.06667	0:LIVING	58.4694	high	Mutant	Mutant	Mutant	Mutant	Mutant	0.23	2556.63
Sample173	mel_dfci_2019	61.9274	Female	IV	Pre-PD1	1.4	1:DECEASED	45.9228	low	WT	Mutant	Mutant	Mutant	Mutant	0.8	-353.822
Sample179	mel_dfci_2019	69.7147	Female	IV	Pre-PD1	21.7667	0:LIVING	30.8211	low	Mutant	Mutant	Mutant	Mutant	Mutant	0.84	-3299.52
Sample18	mel_dfci_2019	66.2992	Male	III	Pre-PD1	4.33333	1:DECEASED	40.5476	low	WT	WT	WT	WT	WT	0.92	-1349.93
Sample181	mel_dfci_2019	55.6051	Female	IV	Pre-PD1	15.8667	0:LIVING	61.9813	high	Mutant	Mutant	Mutant	Mutant	Mutant	0.64	1699.73
Sample183	mel_dfci_2019	66.7897	Male	IV	Pre-PD1	19.0667	1:DECEASED	45.2442	low	Mutant	Mutant	Mutant	Mutant	Mutant	0.51	1705.59
Sample184	mel_dfci_2019	245.005	Male	IV	Pre-PD1	17.1	0:LIVING	149.863	high	WT	Mutant	Mutant	Mutant	Mutant	0.66	340.781
Sample185	mel_dfci_2019	30.2761	Male	IV	Pre-PD1	6.76667	0:LIVING	131.263	high	Mutant	Mutant	Mutant	Mutant	Mutant	0.55	994.013
Sample187	mel_dfci_2019	30.5291	Female	IV	Pre-PD1	20.5667	0:LIVING	34.4357	low	Mutant	Mutant	Mutant	Mutant	Mutant	0.75	785.299
Sample191	mel_dfci_2019	145.722	Male	IV	Pre-PD1	21.9333	0:LIVING	45.6288	low	Mutant	Mutant	Mutant	Mutant	Mutant	0.67	692.238
Sample193	mel_dfci_2019	49.4601	Female	III	Pre-PD1	21.9667	0:LIVING	42.0681	low	Mutant	Mutant	Mutant	Mutant	Mutant	0.77	818.508
Sample195	mel_dfci_2019	281.771	Male	IV	Pre-Ipi	29.8333	0:LIVING	57.4458	high	WT	WT	WT	Mutant	Mutant	0.4	757.871
Sample197	mel_dfci_2019	39.513	Female	IV	Pre-PD1	32	0:LIVING	35.4994	low	Mutant	Mutant	Mutant	Mutant	Mutant	0.81	-2181.91
Sample20	mel_dfci_2019	50.76	Female	IV	Pre-PD1	8.06667	1:DECEASED	51.2266	high	Mutant	Mutant	Mutant	Mutant	Mutant	0.45	2018.3
Sample200	mel_dfci_2019	88.2149	Male	IV	Pre-PD1	17.0667	1:DECEASED	66.0003	high	Mutant	Mutant	Mutant	Mutant	Mutant	0.67	404.314
Sample205	mel_dfci_2019	63.9611	Female	IV	Pre-PD1	13.0667	1:DECEASED	40.7248	low	WT	Mutant	Mutant	Mutant	Mutant	0.8	739.245
Sample206	mel_dfci_2019	79.0317	Male	IV	Pre-PD1	3	1:DECEASED	48.14	high	WT	WT	WT	Mutant	Mutant	0.28	2348.24
Sample23	mel_dfci_2019	51.3296	Male	III	Pre-PD1	32.5	0:LIVING	25.1438	low	Mutant	Mutant	Mutant	Mutant	Mutant	0.94	-523.659
Sample27	mel_dfci_2019	41.9962	Male	IV	Pre-PD1	14.3667	1:DECEASED	72.3019	high	Mutant	Mutant	Mutant	Mutant	Mutant	0.75	471.916
Sample30	mel_dfci_2019	53.5845	Female	IV	Pre-PD1	7.1	1:DECEASED	40.0639	low	Mutant	Mutant	Mutant	Mutant	Mutant	0.46	1516.84
Sample31	mel_dfci_2019	112.09	Male	IV	Pre-PD1	14.2	1:DECEASED	53.2566	high	Mutant	Mutant	Mutant	Mutant	Mutant	0.88	-1161.25
Sample32	mel_dfci_2019	30.8939	Female	IV	Pre-PD1	1.76667	1:DECEASED	34.7284	low	Mutant	Mutant	Mutant	Mutant	Mutant	0.84	-194.392
Sample33	mel_dfci_2019	6.64042	Female	IV	Pre-Ipi	55.9667	0:LIVING	88.8359	high	WT	WT	WT	WT	WT	0.17	3906.26
Sample34	mel_dfci_2019	13.8158	Male	IV	Pre-Ipi	56.3667	0:LIVING	133.784	high	WT	WT	WT	WT	WT	0.12	952.248
Sample35	mel_dfci_2019	18.801	Male	IV	Pre-PD1	32.2667	1:DECEASED	131.128	high	WT	WT	WT	WT	Mutant	0.77	-585.976
Sample36	mel_dfci_2019	40.5568	Male	IV	Pre-PD1	15.0333	1:DECEASED	53.8731	high	Mutant	Mutant	Mutant	Mutant	Mutant	0.84	-640.952
Sample38	mel_dfci_2019	27.0274	Male	IV	Pre-Ipi	11.4333	1:DECEASED	23.935	low	Mutant	Mutant	Mutant	Mutant	Mutant	0.78	-105.875
Sample4	mel_dfci_2019	34.5816	Male	IV	Pre-Ipi	20	1:DECEASED	29.491	low	WT	Mutant	Mutant	Mutant	Mutant	0.88	-39.2149
Sample40	mel_dfci_2019	2.35e-11	Female	IV	Pre-PD1	15.6	1:DECEASED	22.465	low	WT	WT	WT	WT	Mutant	0.91	-1065.14
Sample42	mel_dfci_2019	106.438	Male	IV	Pre-Ipi	34.2333	0:LIVING	35.0986	low	Mutant	Mutant	Mutant	Mutant	Mutant	0.81	-223.634
Sample45	mel_dfci_2019	59.9899	Male	IV	Pre-PD1	55.5333	0:LIVING	72.0815	high	Mutant	Mutant	Mutant	Mutant	Mutant	0.61	1391.18
Sample47	mel_dfci_2019	76.7939	Female	IV	Pre-PD1	31.2333	0:LIVING	33.2527	low	Mutant	Mutant	Mutant	Mutant	Mutant	0.91	-1808.22
Sample51	mel_dfci_2019	117.635	Male	IV	Pre-PD1	51.5667	0:LIVING	78.6558	high	Mutant	Mutant	Mutant	Mutant	Mutant	0.3	2535.53
Sample6	mel_dfci_2019	23.8673	Female	IV	Pre-PD1	22.9	1:DECEASED	27.6449	low	WT	WT	WT	WT	WT	0.83	32.8369
Sample62	mel_dfci_2019	354.072	Female	IV	Pre-PD1	33.3667	0:LIVING	87.9944	high	WT	WT	WT	WT	Mutant	0.5	1794.04
Sample72	mel_dfci_2019	40.5741	Male	IV	Pre-PD1	13.1667	0:LIVING	76.8033	high	Mutant	Mutant	Mutant	Mutant	Mutant	0.78	461.001
Sample73	mel_dfci_2019	65.5898	Male	IV	Pre-PD1	28.2	1:DECEASED	35.9636	low	WT	WT	WT	WT	WT	0.77	-955.05
Sample77	mel_dfci_2019	17.4333	Female	IV	Pre-PD1	14.8	1:DECEASED	36.9534	low	Mutant	Mutant	Mutant	Mutant	Mutant	0.74	1099.83
Sample78	mel_dfci_2019	43.7138	Female	IV	Pre-PD1	11.8667	1:DECEASED	70.8606	high	Mutant	Mutant	Mutant	Mutant	Mutant	0.27	2230.48
Sample79	mel_dfci_2019	48.6113	Female	IV	Pre-PD1	28.3	0:LIVING	54.3859	high	Mutant	Mutant	Mutant	Mutant	Mutant	0.69	1815.61
Sample8	mel_dfci_2019	48.7201	Male	IV	Pre-PD1	33.5	1:DECEASED	34.5722	low	Mutant	Mutant	Mutant	Mutant	Mutant	0.72	-598.651
Sample83	mel_dfci_2019	42.504	Male	IV	Pre-Ipi	2.36667	1:DECEASED	20.9968	low	Mutant	Mutant	Mutant	Mutant	Mutant	0.94	-1510.14
Sample86	mel_dfci_2019	52.9462	Male	IV	Pre-PD1	44.2333	0:LIVING	67.3706	high	Mutant	Mutant	Mutant	Mutant	Mutant	0.14	3464.15
Sample9	mel_dfci_2019	146.199	Female	III	Pre-PD1	32.1	0:LIVING	64.4385	high	Mutant	Mutant	Mutant	Mutant	Mutant	0.88	-842.879
Sample94	mel_dfci_2019	50.1754	Female	IV	Pre-PD1	1.33333	1:DECEASED	50.6579	high	Mutant	Mutant	Mutant	Mutant	Mutant	0.85	485.088
Sample96	mel_dfci_2019	61.1878	Male	IV	Pre-PD1	30.4333	0:LIVING	28.5273	low	WT	Mutant	Mutant	Mutant	Mutant	0.82	-1153.62
Sample99	mel_dfci_2019	143.268	Male	IV	Pre-PD1	30.7	0:LIVING	64.0482	high	WT	Mutant	Mutant	Mutant	Mutant	0.34	1848.23

## Sheet: TS7_Van Allen cohort
Supplementary Table 7: Van Allen et al cohort
PATIENT_ID	Study.ID	Age.at.Diagnosis	Sex	M.Stage	Overall.Survival..Months.	Overall.Survival.Status	RAPGEF1 expression	RAPGEF1 expression subgroup	BRAF-V600|K601 and NRAS-Q61|G12|G13	Driver alterations in BRAF/NRAS	Driver alterations in BRAF/NRAS/KRAS/HRAS	Driver alterations in BRAF/NRAS/KRAS/HRAS/NF1	Driver alteration in any genes from RAS/RTKpathway	Tumor purity estimate score
Pat02	skcm_dfci_2015	42	Female	M1c	54.4	0:LIVING	46.8721	high	WT	WT	WT	WT	Mutant	4987.82
Pat03	skcm_dfci_2015	61	Female	M1c	3.33333	1:DECEASED	15.6467	low	Mutant	Mutant	Mutant	Mutant	Mutant	1490.63
Pat04	skcm_dfci_2015	71	Male	M1b	32.9	0:LIVING	16.9807	low	Mutant	Mutant	Mutant	Mutant	Mutant	641.409
Pat06	skcm_dfci_2015	33	Male	M1c	5.36667	1:DECEASED	28.2555	high	WT	WT	WT	WT	WT	4015.44
Pat118	skcm_dfci_2015	43	Female	M1c	10.4333	1:DECEASED	11.0159	low	Mutant	Mutant	Mutant	Mutant	Mutant	3510.84
Pat119	skcm_dfci_2015	61	Male	M0	26.9333	0:LIVING	7.69688	low	Mutant	Mutant	Mutant	Mutant	Mutant	-191.937
Pat123	skcm_dfci_2015	50	Female	M1c	28.4333	1:DECEASED	13.1253	low	Mutant	Mutant	Mutant	Mutant	Mutant	-884.633
Pat126	skcm_dfci_2015	77	Male	M1b	21.3667	0:LIVING	10.1328	low	Mutant	Mutant	Mutant	Mutant	Mutant	1081.18
Pat14	skcm_dfci_2015	48	Female	M1c	5.43333	1:DECEASED	21.8274	high	Mutant	Mutant	Mutant	Mutant	Mutant	2218.49
Pat15	skcm_dfci_2015	32	Male	M1c	1.66667	1:DECEASED	10.6335	low	Mutant	Mutant	Mutant	Mutant	Mutant	-2153.8
Pat16	skcm_dfci_2015	68	Female	M1b	27.0333	1:DECEASED	22.7868	high	WT	WT	Mutant	Mutant	Mutant	247.18
Pat19	skcm_dfci_2015	59	Male	M1c	5.83333	1:DECEASED	24.5141	high	Mutant	Mutant	Mutant	Mutant	Mutant	3696.88
Pat25	skcm_dfci_2015	69	Male	M1c	10.8333	1:DECEASED	26.005	high	WT	WT	WT	WT	WT	-212.744
Pat27	skcm_dfci_2015	61	Male	M1c	45.9667	0:LIVING	34.4719	high	Mutant	Mutant	Mutant	Mutant	Mutant	2313.44
Pat28	skcm_dfci_2015	77	Male	M1c	39.4667	1:DECEASED	23.4133	high	WT	WT	WT	WT	WT	1111.07
Pat29	skcm_dfci_2015	82	Male	M1c	44.2	0:LIVING	18.5473	high	WT	WT	WT	WT	WT	1631.26
Pat33	skcm_dfci_2015	65	Male	M1c	7.03333	1:DECEASED	43.446	high	WT	WT	WT	WT	WT	-1074.47
Pat36	skcm_dfci_2015	52	Female	M1c	1.8	1:DECEASED	9.07327	low	WT	WT	WT	WT	WT	-1064.56
Pat37	skcm_dfci_2015	47	Female	M1c	2.33333	1:DECEASED	16.0492	low	WT	WT	WT	WT	WT	-132.304
Pat38	skcm_dfci_2015	45	Male	M1c	51.3	0:LIVING	29.9819	high	Mutant	Mutant	Mutant	Mutant	Mutant	3125.86
Pat39	skcm_dfci_2015	67	Male	M1b	49.5667	0:LIVING	22.2129	high	Mutant	Mutant	Mutant	Mutant	Mutant	4112.29
Pat40	skcm_dfci_2015	74	Male	M1c	1.13333	1:DECEASED	17.4043	low	WT	WT	WT	WT	WT	1534.52
Pat41	skcm_dfci_2015	64	Male	M1c	4.26667	1:DECEASED	17.6178	low	Mutant	Mutant	Mutant	Mutant	Mutant	185.409
Pat43	skcm_dfci_2015	75	Female	M1b	1.23333	1:DECEASED	16.5003	low	Mutant	Mutant	Mutant	Mutant	Mutant	5100.93
Pat44	skcm_dfci_2015	57	Female	M1c	9.03333	1:DECEASED	15.238	low	WT	WT	WT	WT	WT	-2576.71
Pat45	skcm_dfci_2015	68	Male	M1c	2.96667	1:DECEASED	9.80288	low	WT	WT	WT	WT	Mutant	-2145.01
Pat46	skcm_dfci_2015	36	Female	M1b	5.33333	1:DECEASED	14.4663	low	Mutant	Mutant	Mutant	Mutant	Mutant	1646.85
Pat47	skcm_dfci_2015	78	Male	M1c	36.8667	0:LIVING	14.3897	low	Mutant	Mutant	Mutant	Mutant	Mutant	23.3079
Pat49	skcm_dfci_2015	36	Male	M1c	34.4667	0:LIVING	35.137	high	Mutant	Mutant	Mutant	Mutant	Mutant	3058.24
Pat50	skcm_dfci_2015	77	Male	M1c	2.16667	1:DECEASED	12.8502	low	Mutant	Mutant	Mutant	Mutant	Mutant	-180.668
Pat79	skcm_dfci_2015	69	Male	M1b	26.7	1:DECEASED	16.2224	low	WT	WT	WT	WT	Mutant	-231.683
Pat80	skcm_dfci_2015	48	Male	M1c	24.1333	1:DECEASED	19.6594	high	Mutant	Mutant	Mutant	Mutant	Mutant	1659.08
Pat83	skcm_dfci_2015	22	Male	M1c	34.2333	0:LIVING	37.6772	high	WT	WT	WT	WT	Mutant	1520.81
Pat85	skcm_dfci_2015	83	Male	M1c	15.2667	1:DECEASED	38.041	high	WT	WT	WT	Mutant	Mutant	4569.63
Pat86	skcm_dfci_2015	55	Male	M1a	9.76667	1:DECEASED	12.1426	low	Mutant	Mutant	Mutant	Mutant	Mutant	45.7214
Pat88	skcm_dfci_2015	60	Female	M1c	32.9667	0:LIVING	25.2052	high	WT	Mutant	Mutant	Mutant	Mutant	1741.72
Pat90	skcm_dfci_2015	59	Male	M1c	33.5	0:LIVING	26.7567	high	Mutant	Mutant	Mutant	Mutant	Mutant	211.957
Pat98	skcm_dfci_2015	57	Female	M1c	4.66667	1:DECEASED	26.7413	high	Mutant	Mutant	Mutant	Mutant	Mutant	837.864

## Sheet: TS8_Riaz cohort
Supplementary Table 8: Riaz et al cohort
PatientID	PATIENT_ID	M.Stage	OS (days)	OS (event)	RAPGEF1 expression	RAPGEF1 expression subgroup	BRAF-V600|K601 and NRAS-Q61|G12|G13	Driver alterations in BRAF/NRAS	Driver alterations in BRAF/NRAS/KRAS/HRAS	Driver alterations in BRAF/NRAS/KRAS/HRAS/NF1	Driver alteration in any genes from RAS/RTKpathway	Tumor purity estimate score
Pt1	Pt1_pre	M1C	160	0	4.3267	low	NA	NA	NA	NA	NA	2547.8
Pt10	Pt10_pre	M1A	256	0	4.668	high	Mutant	Mutant	Mutant	Mutant	Mutant	-626.577
Pt101	Pt101_pre	M1A	834	1	5.5722	high	WT	WT	WT	WT	WT	4068.16
Pt103	Pt103_pre	M1B	484	1	4.1778	low	WT	WT	WT	WT	WT	4676.82
Pt11	Pt11_pre	NA	837	0	3.7797	low	Mutant	Mutant	Mutant	Mutant	Mutant	2543.21
Pt17	Pt17_pre	M1C	57	0	5.6756	high	WT	WT	WT	WT	WT	-1412.1
Pt18	Pt18_pre	M1A	1073	1	4.7218	high	Mutant	Mutant	Mutant	Mutant	Mutant	3096.87
Pt2	Pt2_pre	M1B	275	0	4.7117	high	NA	NA	NA	NA	NA	3262.3
Pt23	Pt23_pre	M1C	52	0	4.2924	low	Mutant	Mutant	Mutant	Mutant	Mutant	3344.09
Pt24	Pt24_pre	M1C	149	1	5.1687	high	WT	WT	WT	WT	WT	4970.91
Pt27	Pt27_pre	M1C	475	0	3.403	low	Mutant	Mutant	Mutant	Mutant	Mutant	1248.28
Pt28	Pt28_pre	NA	740	0	5.5409	high	WT	WT	WT	WT	WT	1160.31
Pt29	Pt29_pre	M1C	273	0	4.2213	low	Mutant	Mutant	Mutant	Mutant	Mutant	1109.64
Pt3	Pt3_pre	MO	1144	1	4.4421	high	Mutant	Mutant	Mutant	Mutant	Mutant	-13.7826
Pt31	Pt31_pre	M1A	961	1	4.6712	high	WT	WT	WT	WT	WT	1600.79
Pt34	Pt34_pre	M1B	834	1	5.5754	high	Mutant	Mutant	Mutant	Mutant	Mutant	4899.12
Pt36	Pt36_pre	M1C	1081	1	4.7716	high	WT	WT	WT	WT	WT	4544.83
Pt37	Pt37_pre	M1A	646	0	4.1116	low	Mutant	Mutant	Mutant	Mutant	Mutant	799.337
Pt38	Pt38_pre	M1C	167	0	3.9972	low	WT	WT	WT	WT	WT	-1277.21
Pt4	Pt4_pre	M1B	633	0	4.6408	high	Mutant	Mutant	Mutant	Mutant	Mutant	269.384
Pt46	Pt46_pre	M1A	227	0	5.4456	high	Mutant	Mutant	Mutant	Mutant	Mutant	5263.88
Pt47	Pt47_pre	M1B	718	0	3.8516	low	Mutant	Mutant	Mutant	Mutant	Mutant	3034.18
Pt48	Pt48_pre	M1C	1046	1	4.2134	low	WT	WT	WT	WT	WT	2331.81
Pt49	Pt49_pre	MO	827	1	4.744	high	Mutant	Mutant	Mutant	Mutant	Mutant	4453.45
Pt5	Pt5_pre	M1C	222	0	4.7525	high	WT	WT	WT	WT	WT	2155.16
Pt52	Pt52_pre	M1C	476	0	3.766	low	WT	WT	WT	WT	WT	1052.77
Pt59	Pt59_pre	M1A	708	0	4.7204	high	Mutant	Mutant	Mutant	Mutant	Mutant	3262.13
Pt66	Pt66_pre	MO	542	0	3.8966	low	Mutant	Mutant	Mutant	Mutant	Mutant	-650.932
Pt72	Pt72_pre	M1B	770	0	3.6586	low	Mutant	Mutant	Mutant	Mutant	Mutant	-469.921
Pt76	Pt76_pre	M1C	10	0	2.9462	low	Mutant	Mutant	Mutant	Mutant	Mutant	-280.819
Pt77	Pt77_pre	M1A	471	0	4.5065	high	Mutant	Mutant	Mutant	Mutant	Mutant	3847.17
Pt78	Pt78_pre	M1C	78	0	3.0496	low	NA	NA	NA	NA	NA	-1833.31
Pt79	Pt79_pre	MO	218	0	3.7043	low	WT	WT	WT	Mutant	Mutant	-223.97
Pt84	Pt84_pre	M1C	151	0	5.5439	high	WT	WT	WT	WT	Mutant	-962.925
Pt85	Pt85_pre	M1A	904	1	3.526	low	Mutant	Mutant	Mutant	Mutant	Mutant	-1103.31
Pt89	Pt89_pre	M1A	844	0	3.7251	low	WT	WT	WT	WT	WT	1149.19
Pt9	Pt9_pre	M1C	92	0	3.9053	low	Mutant	Mutant	Mutant	Mutant	Mutant	1044.88
Pt92	Pt92_pre	MO	333	0	4.5645	high	Mutant	Mutant	Mutant	Mutant	Mutant	2964.36
Pt94	Pt94_pre	M1C	981	1	4.7956	high	Mutant	Mutant	Mutant	Mutant	Mutant	2073.41

## Sheet: TS9_RAS-MAPK geneset
Supplementary Table 9: Gene sets for defining RAS-MAPK mutant versus wild type
Model 1: BRAF-V600|K601 and NRAS-Q61|G12|G13	Model 2: Driver alterations in BRAF/NRAS	Model 3: Driver alterations in BRAF/NRAS/KRAS/HRAS	Model 4: Driver alterations in BRAF/NRAS/KRAS/HRAS/NF1	Model 5: Driver alteration in any genes from RAS/RTKpathway
BRAF (codon 600|601)	BRAF	BRAF	BRAF	ABL1
NRAS (codon 61|12|13)	NRAS	NRAS	NRAS	EGFR
		HRAS	KRAS	ERBB2
		KRAS	HRAS	ERBB3
			NF1	ERBB4
				PDGFRA
				PDGFRB
				MET
				FGFR1
				FGFR2
				FGFR3
				FGFR4
				FLT3
				ALK
				RET
				ROS1
				KIT
				IGF1R
				NTRK1
				NTRK2
				NTRK3
				SOS1
				GRB2
				PTPN11
				KRAS
				HRAS
				NRAS
				RIT1
				ARAF
				BRAF
				RAF1
				RAC1
				MAP2K1
				MAP2K2
				MAPK1
				GNAQ
				GNA11
				JAK2
				IRS2
				NF1
				RASA1
				CBL
				ERRFI1
				SPRED1

## Sheet: TS10_GWAS summary
Supplementary Table 10: Melanoma GWAS summary statistics within +/- 1 Mb of lead variant (rs3780269) at 9q34.13 locus
chr	pos	EA	NEA	rsnum	pvalue	zscore	effect	se	or	n	case_n	control_n	sample_n
9	134457580	G	A	rs3780269	1.915e-08	-5.61951	-0.0573114	0.0101986	0.9443	23	36760	375188	411948
9	134477579	T	C	rs13301422	1.639e-07	-5.23622	-0.0521358	0.00995676	0.9492	23	36760	375188	411948
9	134478221	C	T	rs13301522	1.722e-07	-5.22709	-0.0520304	0.00995399	0.9493	23	36760	375188	411948
9	134476524	A	G	rs11788332	2.175e-07	-5.18372	-0.0516091	0.009956	0.9497	23	36760	375188	411948
9	134471264	C	T	rs875968	2.46e-07	-5.16072	-0.0512933	0.00993917	0.95	23	36760	375188	411948
9	134468872	C	T	rs3780267	4.732e-07	-5.03687	-0.0501361	0.00995381	0.9511	23	36760	375188	411948
9	134451883	C	G	rs11243438	6.926e-07	-4.96343	-0.0494004	0.00995287	0.9518	23	36760	375188	411948
9	134467754	T	A	rs11794623	7.25e-07	-4.95454	-0.0494004	0.00997072	0.9518	23	36760	375188	411948
9	134448637	C	T	rs62581384	8.759e-07	-4.91765	-0.0489802	0.00996008	0.9522	23	36760	375188	411948
9	134449275	C	T	rs17538157	9.295e-07	-4.90601	-0.0488752	0.00996231	0.9523	23	36760	375188	411948
9	134463039	A	T	rs11794453	9.357e-07	-4.9047	-0.0488752	0.00996496	0.9523	23	36760	375188	411948
9	134466020	C	T	rs56341874	9.815e-07	-4.89531	-0.0488752	0.00998408	0.9523	23	36760	375188	411948
9	134465410	G	C	rs3818580	9.997e-07	-4.8917	-0.0487702	0.00996999	0.9524	23	36760	375188	411948
9	134453976	G	A	rs3739497	1.961e-06	-4.7574	-0.0474061	0.00996471	0.9537	23	36760	375188	411948
9	134372290	A	G	rs1132743	4.214e-06	-4.60054	-0.0637921	0.0138662	0.9382	23	36760	375188	411948
9	134371980	G	A	rs56044455	5.724e-06	-4.53634	-0.0633659	0.0139685	0.9386	23	36760	375188	411948
9	134358719	G	A	rs41317004	6.452e-06	-4.51101	-0.0626204	0.0138817	0.9393	23	36760	375188	411948
9	134392396	T	C	rs17537644	7.334e-06	-4.48376	-0.0616627	0.0137525	0.9402	23	36760	375188	411948
9	134560083	A	G	rs56072648	1.125e-05	-4.39164	-0.0473013	0.0107708	0.9538	23	36760	375188	411948
9	134560240	A	G	rs35704524	1.273e-05	-4.3647	-0.0469868	0.0107652	0.9541	23	36760	375188	411948
9	134395813	C	T	rs62580581	1.328e-05	-4.35544	-0.0596439	0.0136941	0.9421	23	36760	375188	411948
9	134398914	G	A	rs10257	1.487e-05	-4.33061	-0.0593255	0.0136991	0.9424	23	36760	375188	411948
9	134387539	G	A	rs59515295	1.541e-05	-4.32274	-0.0594316	0.0137486	0.9423	23	36760	375188	411948
9	134388019	G	T	rs12554750	1.606e-05	-4.31362	-0.0592194	0.0137284	0.9425	23	36760	375188	411948
9	135239879	G	A	rs113499228	1.625e-05	-4.31102	-0.120023	0.027841	0.8869	22	35630	372487	408117
9	134402781	T	C	rs7862845	1.82e-05	-4.2859	-0.058583	0.0136688	0.9431	23	36760	375188	411948
9	134403873	C	T	rs55731364	1.825e-05	-4.28529	-0.058583	0.0136707	0.9431	23	36760	375188	411948
9	134601458	T	C	rs56005989	2.009e-05	-4.26389	-0.0463581	0.0108723	0.9547	23	36760	375188	411948
9	134387326	G	A	rs116150532	2.014e-05	-4.26333	-0.0584769	0.0137162	0.9432	23	36760	375188	411948
9	134489810	C	G	rs734638	2.057e-05	-4.25861	-0.0448928	0.0105416	0.9561	23	36760	375188	411948
9	134351770	G	A	rs78591540	2.789e-05	-4.19004	-0.057841	0.0138044	0.9438	23	36760	375188	411948
9	134365192	G	A	rs4567091	2.851e-05	4.18505	0.0501226	0.0119766	1.0514	23	36760	375188	411948
9	134348723	G	A	rs12553392	3.003e-05	-4.17324	-0.0576291	0.0138092	0.944	23	36760	375188	411948
9	134402338	C	T	rs6597502	3.013e-05	-4.17248	-0.056782	0.0136087	0.9448	23	36760	375188	411948
9	134357039	G	A	rs45536539	3.107e-05	-4.16548	-0.0572055	0.0137332	0.9444	23	36760	375188	411948
9	135251746	T	G	rs113077177	3.136e-05	-4.16336	-0.104916	0.0251999	0.9004	22	35630	372487	408117
9	134409360	C	T	rs62580631	3.264e-05	-4.15422	-0.0569937	0.0137195	0.9446	23	36760	375188	411948
9	134406071	C	G	rs7867616	3.32e-05	4.15033	0.0568528	0.0136984	1.0585	23	36760	375188	411948
9	134348431	T	C	rs12552460	3.836e-05	-4.11714	-0.056782	0.0137916	0.9448	23	36760	375188	411948
9	134481194	C	T	rs34040348	4.048e-05	-4.10472	-0.0434296	0.0105804	0.9575	23	36760	375188	411948
9	134538386	A	T	rs12686345	4.177e-05	-4.09746	-0.0432207	0.0105482	0.9577	23	36760	375188	411948
9	133515339	C	T	rs2313527	4.208e-05	4.09575	0.0882856	0.0215554	1.0923	20	30396	83002	113398
9	134372232	C	T	rs10751482	4.224e-05	4.09487	0.0489806	0.0119615	1.0502	23	36760	375188	411948
9	134409560	T	C	rs113876884	4.296e-05	-4.09096	-0.0564645	0.0138023	0.9451	23	36760	375188	411948
9	134523137	C	T	rs35446730	4.31e-05	-4.0902	-0.0431163	0.0105414	0.9578	23	36760	375188	411948
9	134290131	A	G	rs113431650	4.401e-05	-4.08535	-0.0592194	0.0144955	0.9425	23	36760	375188	411948
9	134538406	G	A	rs12683131	4.42e-05	-4.08435	-0.0431163	0.0105565	0.9578	23	36760	375188	411948
9	134382184	G	A	rs114317081	4.455e-05	-4.08252	-0.0575232	0.0140901	0.9441	23	36760	375188	411948
9	134522471	G	A	rs3780260	4.506e-05	-4.07987	-0.0430119	0.0105425	0.9579	23	36760	375188	411948
9	134523495	G	A	rs11790926	4.517e-05	-4.07931	-0.0430119	0.0105439	0.9579	23	36760	375188	411948
9	134398249	C	T	rs10122068	4.54e-05	4.07813	0.0482186	0.0118237	1.0494	23	36760	375188	411948
9	134398946	T	C	rs11005	4.562e-05	4.077	0.0482186	0.011827	1.0494	23	36760	375188	411948
9	134392930	C	T	rs11243407	4.619e-05	4.07411	0.0482186	0.0118354	1.0494	23	36760	375188	411948
9	134530248	T	G	rs1887786	4.637e-05	-4.07321	-0.0429075	0.0105341	0.958	23	36760	375188	411948
9	134515281	G	T	rs3808799	4.674e-05	-4.07136	-0.0429075	0.0105389	0.958	23	36760	375188	411948
9	134385435	C	T	rs3887873	4.739e-05	-4.06814	-0.0575232	0.0141399	0.9441	23	36760	375188	411948
9	134529958	G	A	rs13292247	4.74e-05	-4.06809	-0.0429075	0.0105473	0.958	23	36760	375188	411948
9	134542495	G	T	rs11790668	4.765e-05	-4.06686	-0.0429075	0.0105505	0.958	23	36760	375188	411948
9	134547911	C	G	rs13295485	4.812e-05	-4.06458	-0.0429075	0.0105565	0.958	23	36760	375188	411948
9	134405415	G	A	rs2282011	5.025e-05	4.05446	0.0482186	0.0118927	1.0494	23	36760	375188	411948
9	134544226	C	T	rs13297385	5.206e-05	-4.04618	-0.0429075	0.0106044	0.958	23	36760	375188	411948
9	134383159	C	T	rs74435115	5.218e-05	-4.04564	-0.0573114	0.0141662	0.9443	23	36760	375188	411948
9	134508836	G	A	rs56068919	5.226e-05	-4.04528	-0.0425944	0.0105294	0.9583	23	36760	375188	411948
9	134388562	C	T	rs77176471	5.288e-05	-4.04252	-0.0573114	0.0141771	0.9443	23	36760	375188	411948
9	134502066	G	A	rs11790737	5.306e-05	-4.04172	-0.0425944	0.0105387	0.9583	23	36760	375188	411948
9	134406131	G	T	rs3904960	5.423e-05	4.03661	0.0481233	0.0119217	1.0493	23	36760	375188	411948
9	134502435	C	T	rs13297804	5.471e-05	-4.03454	-0.0425944	0.0105574	0.9583	23	36760	375188	411948
9	134359000	G	A	rs2275500	5.509e-05	4.03291	0.0481233	0.0119326	1.0493	23	36760	375188	411948
9	134500059	G	A	rs3808802	5.684e-05	-4.02556	-0.0424901	0.0105551	0.9584	23	36760	375188	411948
9	134406650	C	T	rs7041225	5.7e-05	4.0249	0.048028	0.0119327	1.0492	23	36760	375188	411948
9	134500319	C	T	rs1541051	5.777e-05	-4.02174	-0.0423857	0.0105392	0.9585	23	36760	375188	411948
9	134532331	A	G	rs11794161	5.807e-05	-4.02052	-0.0420728	0.0104645	0.9588	23	36760	375188	411948
9	134497593	C	T	rs13289646	5.886e-05	-4.01734	-0.0423857	0.0105507	0.9585	23	36760	375188	411948
9	134352486	G	A	rs7863121	5.978e-05	4.01368	0.0479327	0.0119423	1.0491	23	36760	375188	411948
9	134497647	A	C	rs35367287	5.979e-05	-4.01364	-0.0423857	0.0105604	0.9585	23	36760	375188	411948
9	134500417	C	G	rs1541053	6.292e-05	-4.00158	-0.0421771	0.0105401	0.9587	23	36760	375188	411948
9	134524145	T	C	rs35178842	6.373e-05	-3.99856	-0.0418642	0.0104698	0.959	23	36760	375188	411948
9	134386027	A	G	rs117287406	6.519e-05	-3.99319	-0.0564645	0.0141402	0.9451	23	36760	375188	411948
9	134516590	A	C	rs34482559	6.763e-05	-3.98447	-0.0416557	0.0104545	0.9592	23	36760	375188	411948
9	134515552	G	T	rs3808798	7.242e-05	-3.96819	-0.0416557	0.0104974	0.9592	23	36760	375188	411948
9	134485034	T	C	rs13291709	7.516e-05	-3.95933	-0.0415514	0.0104946	0.9593	23	36760	375188	411948
9	134324405	T	A	rs12552731	7.675e-05	-3.95433	-0.0568879	0.0143862	0.9447	23	36760	375188	411948
9	134408434	C	T	rs3808830	7.812e-05	3.9501	0.0470744	0.0119173	1.0482	23	36760	375188	411948
9	134589167	A	C	rs6597524	8.032e-05	-3.94344	-0.0382212	0.00969235	0.9625	23	36760	375188	411948
9	134408179	T	C	rs9785228	8.052e-05	3.94285	0.046979	0.011915	1.0481	23	36760	375188	411948
9	134483149	C	T	rs35840568	8.075e-05	-3.94216	-0.0414472	0.0105138	0.9594	23	36760	375188	411948
9	134521838	T	C	rs7867056	8.26e-05	-3.93673	-0.041343	0.0105019	0.9595	23	36760	375188	411948
9	134386425	T	A	rs10901064	8.356e-05	3.93395	0.0478373	0.0121601	1.049	23	36760	375188	411948
9	134312950	G	A	rs56284487	8.48e-05	-3.93041	-0.0565704	0.014393	0.945	23	36760	375188	411948
9	134342939	A	G	rs17458249	8.701e-05	-3.92422	-0.0572055	0.0145775	0.9444	23	36760	375188	411948
9	134534651	C	T	rs11790275	8.781e-05	-3.92202	-0.0409262	0.010435	0.9599	23	36760	375188	411948
9	134350323	C	G	rs10736851	9.121e-05	3.91286	0.0467882	0.0119575	1.0479	23	36760	375188	411948
9	134350458	C	T	rs10751478	9.168e-05	3.91162	0.0467882	0.0119613	1.0479	23	36760	375188	411948
9	134278773	C	G	rs2966357	9.206e-05	3.91062	0.0556239	0.0142238	1.0572	23	36760	375188	411948
9	134408990	G	C	rs10793888	9.622e-05	3.89993	0.0464064	0.0118993	1.0475	23	36760	375188	411948
9	134540980	A	C	rs6597517	9.784e-05	-3.89589	-0.0406137	0.0104248	0.9602	23	36760	375188	411948
9	134409076	T	G	rs10901069	9.94e-05	3.89205	0.0464064	0.0119234	1.0475	23	36760	375188	411948
9	134518575	T	C	rs7854489	0.0001084	-3.87098	-0.0403013	0.0104111	0.9605	23	36760	375188	411948
9	134296603	T	G	rs2966350	0.0001101	3.86718	0.0535408	0.0138449	1.055	23	36760	375188	411948
9	134389870	C	T	rs946713	0.0001137	3.85933	0.0467882	0.0121234	1.0479	23	36760	375188	411948
9	134528362	C	T	rs4255185	0.000115	-3.85655	-0.0404054	0.0104771	0.9604	23	36760	375188	411948
9	134291270	G	C	rs75055012	0.0001166	-3.85317	-0.0486652	0.0126299	0.9525	23	36760	375188	411948
9	134288804	C	T	rs56148013	0.0001218	-3.84247	-0.0562529	0.0146398	0.9453	23	36760	375188	411948
9	134374882	T	C	rs1053436	0.0001256	-3.83493	-0.0666741	0.017386	0.9355	15	21566	340379	361945
9	134280932	C	T	rs56000676	0.0001278	-3.83066	-0.0561472	0.0146573	0.9454	23	36760	375188	411948
9	134281758	C	T	rs12552084	0.0001303	-3.82589	-0.0560414	0.0146479	0.9455	23	36760	375188	411948
9	134593583	A	C	rs7020704	0.0001317	-3.82326	-0.0387408	0.0101329	0.962	23	36760	375188	411948
9	134274314	G	A	rs139868273	0.0001319	-3.82288	-0.0563587	0.0147425	0.9452	23	36760	375188	411948
9	134575351	C	A	rs55643208	0.0001377	-3.81226	-0.0405095	0.0106261	0.9603	23	36760	375188	411948
9	134563185	G	A	rs11793533	0.0001385	-3.81083	-0.0404054	0.0106028	0.9604	23	36760	375188	411948
9	134275310	C	T	rs77587927	0.0001475	-3.79524	-0.0558299	0.0147105	0.9457	23	36760	375188	411948
9	134572638	A	G	rs35424590	0.0001481	-3.79423	-0.0403013	0.0106217	0.9605	23	36760	375188	411948
9	134274923	G	A	rs139374148	0.0001482	-3.79407	-0.0558299	0.0147151	0.9457	23	36760	375188	411948
9	134299380	T	G	rs112460638	0.0001492	-3.7924	-0.054245	0.0143036	0.9472	23	36760	375188	411948
9	134475099	A	G	rs11243447	0.0001497	3.79157	0.0365248	0.00963316	1.0372	23	36760	375188	411948
9	134564583	T	C	rs3857982	0.00015	-3.79107	-0.039989	0.0105482	0.9608	23	36760	375188	411948
9	134272423	C	T	rs517961	0.0001508	3.78975	0.0472652	0.0124719	1.0484	23	36760	375188	411948
9	134296933	G	A	rs76353126	0.000151	-3.78942	-0.054245	0.0143149	0.9472	23	36760	375188	411948
9	134560515	A	G	rs34168569	0.0001539	-3.78469	-0.0397809	0.010511	0.961	23	36760	375188	411948
9	134285824	T	C	rs112340487	0.0001542	-3.78421	-0.0543506	0.0143625	0.9471	23	36760	375188	411948
9	134498721	G	A	rs75053757	0.0001554	-3.78228	-0.110932	0.0293293	0.895	22	35630	372487	408117
9	134567825	T	A	rs34906151	0.0001597	-3.77548	-0.0397809	0.0105366	0.961	23	36760	375188	411948
9	134273108	A	G	rs12555544	0.0001622	-3.77161	-0.0544562	0.0144385	0.947	23	36760	375188	411948
9	134563146	T	G	rs11792108	0.0001644	-3.76824	-0.0396768	0.0105293	0.9611	23	36760	375188	411948
9	134569957	C	T	rs13300022	0.0001689	-3.7615	-0.0395728	0.0105205	0.9612	23	36760	375188	411948
9	134296975	C	G	rs12553750	0.0001695	-3.76061	-0.0538228	0.0143123	0.9476	23	36760	375188	411948
9	134570545	A	G	rs62583094	0.00017	-3.75987	-0.0395728	0.010525	0.9612	23	36760	375188	411948
9	134383958	C	T	rs10901063	0.0001704	3.75928	0.0453557	0.012065	1.0464	23	36760	375188	411948
9	134415265	G	A	rs11243415	0.0001739	-3.75419	-0.0522411	0.0139154	0.9491	23	36760	375188	411948
9	134563744	A	G	rs3857981	0.000174	-3.75405	-0.0394687	0.0105136	0.9613	23	36760	375188	411948
9	134583706	A	G	rs17553206	0.0001773	-3.74934	-0.0394687	0.0105268	0.9613	23	36760	375188	411948
9	134584308	C	T	rs13283933	0.000178	-3.74835	-0.0395728	0.0105574	0.9612	23	36760	375188	411948
9	134328137	T	A	rs12554146	0.0001786	-3.74751	-0.0531898	0.0141934	0.9482	23	36760	375188	411948
9	134571358	A	C	rs62583095	0.0001803	-3.74513	-0.0394687	0.0105387	0.9613	23	36760	375188	411948
9	134570606	T	C	rs34842588	0.0001808	-3.74444	-0.0394687	0.0105406	0.9613	23	36760	375188	411948
9	134330211	C	T	rs145936889	0.0001811	-3.74402	-0.0531898	0.0142066	0.9482	23	36760	375188	411948
9	134587070	G	A	rs34643039	0.0001871	-3.73583	-0.0396768	0.0106206	0.9611	23	36760	375188	411948
9	134342378	C	T	rs111780458	0.0001872	-3.73569	-0.0530844	0.0142101	0.9483	23	36760	375188	411948
9	134330349	T	G	rs112882060	0.0001883	-3.73422	-0.0530844	0.0142157	0.9483	23	36760	375188	411948
9	134585785	G	A	rs11792068	0.0001884	-3.73408	-0.0396768	0.0106256	0.9611	23	36760	375188	411948
9	134276074	C	T	rs2966334	0.0001914	3.7301	0.0465973	0.0124922	1.0477	23	36760	375188	411948
9	134313625	G	A	rs7049110	0.0001944	-3.72618	-0.0530844	0.0142463	0.9483	23	36760	375188	411948
9	134276649	A	G	rs2966333	0.0001944	3.72618	0.0465018	0.0124797	1.0476	23	36760	375188	411948
9	134335586	G	A	rs12555706	0.0001953	-3.72502	-0.0529789	0.0142225	0.9484	23	36760	375188	411948
9	134317773	C	T	rs55688412	0.0001991	-3.72016	-0.0529789	0.0142411	0.9484	23	36760	375188	411948
9	134587901	G	A	rs35202545	0.0002059	-3.71167	-0.0394687	0.0106337	0.9613	23	36760	375188	411948
9	134290898	A	G	rs2994040	0.0002151	3.70059	0.0452601	0.0122305	1.0463	23	36760	375188	411948
9	134587170	G	A	rs17462026	0.0002218	-3.6928	-0.0388448	0.0105191	0.9619	23	36760	375188	411948
9	134471153	C	T	rs3808803	0.000222	3.69257	0.0354637	0.00960406	1.0361	23	36760	375188	411948
9	134587304	G	A	rs62583099	0.0002353	-3.67775	-0.0387408	0.0105338	0.962	23	36760	375188	411948
9	134411347	C	T	rs62580633	0.0002392	-3.67355	-0.051188	0.0139342	0.9501	23	36760	375188	411948
9	134299607	G	A	rs1547769	0.0002396	3.67313	0.0449734	0.0122439	1.046	23	36760	375188	411948
9	134364647	C	T	rs755267995	0.0002478	-3.66452	-0.915291	0.249771	0.4004	13	19980	44777	64757
9	134299116	G	T	rs933011	0.0002478	3.66452	0.0448778	0.0122465	1.0459	23	36760	375188	411948
9	134298666	C	A	rs2994042	0.0002487	3.66359	0.0448778	0.0122497	1.0459	23	36760	375188	411948
9	134572218	C	T	rs2320273	0.0002522	-3.66002	-0.0387408	0.0105849	0.962	23	36760	375188	411948
9	134410865	C	G	rs62580632	0.0002586	-3.65359	-0.0508723	0.0139239	0.9504	23	36760	375188	411948
9	134414025	C	T	rs62580635	0.0002611	-3.65112	-0.0508723	0.0139334	0.9504	23	36760	375188	411948
9	134417420	G	A	rs12554678	0.0002905	-3.62363	-0.0506619	0.013981	0.9506	23	36760	375188	411948
9	134415469	G	T	rs62580636	0.0003023	-3.61332	-0.0503464	0.0139335	0.9509	23	36760	375188	411948
9	134314882	C	T	rs2966344	0.0003216	3.59725	0.0439212	0.0122097	1.0449	23	36760	375188	411948
9	134311060	G	C	rs2994056	0.0003241	3.59523	0.0439212	0.0122165	1.0449	23	36760	375188	411948
9	134310823	G	A	rs2994055	0.0004429	3.51311	0.0429637	0.0122295	1.0439	23	36760	375188	411948
9	134271633	C	T	rs12555479	0.0004496	-3.50912	-0.0524519	0.0149473	0.9489	23	36760	375188	411948
9	134322324	G	A	rs2966340	0.000456	3.50535	0.0428679	0.0122293	1.0438	23	36760	375188	411948
9	135284962	C	T	rs77388622	0.0004634	-3.50107	-0.0856668	0.0244688	0.9179	22	35630	372487	408117
9	134331949	C	A	rs2994067	0.0004927	3.48469	0.0426763	0.0122468	1.0436	23	36760	375188	411948
9	134345401	G	A	rs10793871	0.0004931	3.48448	0.0424846	0.0121925	1.0434	23	36760	375188	411948
9	135285802	G	A	rs111465967	0.0005047	-3.47825	-0.0849045	0.0244101	0.9186	22	35630	372487	408117
9	135292969	C	T	rs78851664	0.0005385	-3.46084	-0.0841428	0.0243128	0.9193	22	35630	372487	408117
9	134468903	G	C	rs3780266	0.0005483	-3.45598	-0.0420728	0.0121739	0.9588	16	22696	343080	365776
9	134980236	A	G	rs7862385	0.0005976	3.4327	0.57487	0.167469	1.7769	13	23522	46551	70073
9	135290928	G	T	rs79719149	0.0006004	-3.43143	-0.0832729	0.0242677	0.9201	22	35630	372487	408117
9	134598883	G	A	rs12683159	0.0006051	-3.42932	-0.0341775	0.00996625	0.9664	23	36760	375188	411948
9	134221489	C	G	rs187987275	0.0006566	-3.40709	-0.377899	0.110915	0.6853	13	21003	43372	64375
9	134604548	C	A	rs11243490	0.0007067	-3.38697	-0.0338671	0.00999923	0.9667	23	36760	375188	411948
9	134608104	G	A	rs11243492	0.0007557	-3.36853	-0.0355236	0.0105457	0.9651	23	36760	375188	411948
9	134595806	C	G	rs12684414	0.0007695	-3.36354	-0.0355236	0.0105614	0.9651	23	36760	375188	411948
9	134600907	G	A	rs35764945	0.000771	-3.363	-0.0354199	0.0105322	0.9652	23	36760	375188	411948
9	134605734	T	C	rs62583109	0.0007747	-3.36168	-0.0354199	0.0105364	0.9652	23	36760	375188	411948
9	134606911	C	G	rs11243491	0.0007778	-3.36058	-0.0354199	0.0105398	0.9652	23	36760	375188	411948
9	134420144	C	T	rs6597505	0.0007793	3.36004	0.0333381	0.00992191	1.0339	23	36760	375188	411948
9	134607777	A	G	rs34602469	0.0007832	-3.35866	-0.0354199	0.0105458	0.9652	23	36760	375188	411948
9	134608519	G	C	rs11791041	0.0007912	-3.35586	-0.0354199	0.0105547	0.9652	23	36760	375188	411948
9	134599978	G	T	rs56332606	0.000797	-3.35383	-0.0353163	0.0105301	0.9653	23	36760	375188	411948
9	135214732	G	A	rs112536599	0.0008078	-3.35011	-0.119234	0.0355911	0.8876	20	34709	368752	403461
9	134338979	G	A	rs1471607232	0.0008362	-3.34053	-1.751	0.524169	0.1736	3	6074	22114	28188
9	134611835	C	A	rs13297649	0.0008436	-3.33808	-0.0352128	0.0105488	0.9654	23	36760	375188	411948
9	134612153	A	C	rs13302530	0.0008847	-3.32484	-0.0351092	0.0105597	0.9655	23	36760	375188	411948
9	134598383	C	G	rs11792477	0.0008855	-3.32459	-0.0350056	0.0105293	0.9656	23	36760	375188	411948
9	134467633	G	C	rs78837410	0.0008866	-3.32424	-0.081861	0.0246255	0.9214	22	35630	372487	408117
9	134610239	C	T	rs877373	0.0008902	-3.32311	-0.0350056	0.010534	0.9656	23	36760	375188	411948
9	133536245	C	G	rs142670105	0.0008952	-3.32155	-0.174472	0.0525275	0.8399	18	27476	78581	106057
9	134098486	T	C	rs183221207	0.0009712	-3.29874	-0.523067	0.158566	0.5927	13	19718	44682	64400
9	134970695	T	A	rs7876050	0.001006	-3.28884	-0.281833	0.0856935	0.7544	20	34022	343356	377378
9	134613902	G	A	rs62582086	0.001015	-3.28634	-0.034695	0.0105573	0.9659	23	36760	375188	411948
9	134212428	G	A	rs2077981	0.001019	3.28523	0.0369104	0.0112352	1.0376	21	35220	369567	404787
9	134612965	C	A	rs7034382	0.001027	-3.28302	-0.0345914	0.0105365	0.966	23	36760	375188	411948
9	134212432	T	G	rs1413175	0.001044	3.27839	0.036814	0.0112293	1.0375	21	35220	369567	404787
9	135285455	T	G	rs11243768	0.00106	3.2741	0.0784414	0.0239582	1.0816	22	35630	372487	408117
9	135285010	G	A	rs10901173	0.00107	3.27144	0.0785339	0.0240059	1.0817	22	35630	372487	408117
9	134950853	G	A	rs569412464	0.001141	-3.25323	-1.00458	0.308793	0.3662	9	19888	40209	60097
9	134463664	C	A	rs7864621	0.001141	-3.25323	-0.0343844	0.0105693	0.9662	23	36760	375188	411948
9	135454708	C	T	rs553360372	0.001154	-3.25001	-0.327255	0.100693	0.7209	16	22874	48086	70960
9	134027770	A	G	rs186522734	0.001158	-3.24903	-1.90314	0.585756	0.1491	7	16781	33496	50277
9	134602929	C	T	rs12686493	0.001189	-3.24151	-0.034074	0.0105118	0.9665	23	36760	375188	411948
9	135114700	C	T	rs45462499	0.001197	3.23959	0.322591	0.0995775	1.3807	16	25298	51761	77059
9	134415618	A	G	rs4740264	0.001332	-3.20899	-0.0389488	0.0121374	0.9618	23	36760	375188	411948
9	134306768	C	T	rs9802853	0.001339	3.20749	0.0385474	0.0120179	1.0393	23	36760	375188	411948
9	134461439	A	G	rs7036429	0.00134	-3.20727	-0.0308717	0.00962552	0.9696	23	36760	375188	411948
9	134641305	G	A	rs10117517	0.001348	3.20556	0.0326608	0.0101888	1.0332	22	35630	372487	408117
9	135287711	G	A	rs4962179	0.001433	3.18792	0.075942	0.0238218	1.0789	22	35630	372487	408117
9	134413593	G	A	rs11243413	0.001437	3.18711	0.0317893	0.00997433	1.0323	23	36760	375188	411948
9	134544161	G	A	rs185029905	0.001472	-3.18015	-0.622875	0.195864	0.5364	8	15275	35260	50535
9	134641584	C	T	rs3012720	0.001522	-3.17046	-0.0327298	0.0103234	0.9678	22	35630	372487	408117
9	134309782	G	A	rs2994052	0.00157	3.16142	0.0379699	0.0120104	1.0387	23	36760	375188	411948
9	135057249	C	T	rs760954492	0.001584	-3.15884	-2.30159	0.728618	0.1001	7	14731	33010	47741
9	134415060	G	T	rs10121256	0.001585	-3.15865	-0.0383251	0.0121334	0.9624	23	36760	375188	411948
9	134306708	G	A	rs9802491	0.001616	3.153	0.0381625	0.0121035	1.0389	23	36760	375188	411948
9	135285454	T	G	rs11243767	0.001628	3.15084	0.0758493	0.0240727	1.0788	22	35630	372487	408117
9	134719102	G	A	rs555757667	0.001669	-3.14357	-1.82263	0.579796	0.1616	3	9629	26984	36613
9	134472546	C	A	rs12555603	0.001884	-3.10793	-0.0776373	0.0249803	0.9253	22	35630	372487	408117
9	134616888	T	C	rs11791229	0.001986	-3.09232	-0.0327298	0.0105842	0.9678	23	36760	375188	411948
9	134289867	G	C	rs534357914	0.002009	-3.0889	-0.657587	0.212887	0.5181	11	18739	41242	59981
9	133778117	C	T	rs11791437	0.002013	-3.08831	-0.0600685	0.0194503	0.9417	23	36760	375188	411948
9	134326950	G	A	rs2994066	0.002034	3.08522	0.0299471	0.00970662	1.0304	23	36760	375188	411948
9	134538483	A	G	rs753713335	0.002055	-3.08217	-0.812607	0.263648	0.4437	13	22075	46971	69046
9	134640928	C	G	rs10901088	0.002111	3.07415	0.0313048	0.0101832	1.0318	22	35630	372487	408117
9	134639655	C	T	rs9722536	0.002138	3.07036	0.0313048	0.0101958	1.0318	22	35630	372487	408117
9	134854087	A	G	rs566303905	0.002185	-3.06386	-0.518858	0.169348	0.5952	14	24407	47656	72063
9	134210135	G	A	rs72770739	0.00219	3.06318	0.0427721	0.0139633	1.0437	22	35630	372487	408117
9	134665878	G	A	rs74442698	0.00221	3.06046	0.0541093	0.0176801	1.0556	23	36760	375188	411948
9	133525448	G	T	rs150004103	0.002246	3.05561	0.0582689	0.0190695	1.06	22	35630	372487	408117
9	134665249	T	C	rs77770315	0.002294	3.04927	0.0540146	0.017714	1.0555	23	36760	375188	411948
9	134480221	T	C	rs7045121	0.002321	3.04575	0.0308201	0.0101191	1.0313	23	36760	375188	411948
9	135169455	G	A	rs118125212	0.002472	3.02675	0.267734	0.0884561	1.307	11	17274	41026	58300
9	134141540	A	G	rs352967	0.002508	3.02237	0.420222	0.139037	1.5223	13	23601	45644	69245
9	134639455	T	C	rs141089323	0.002549	-3.01746	-0.0993784	0.0329344	0.9054	22	35630	372487	408117
9	133777993	G	T	rs11789517	0.00256	-3.01616	-0.058689	0.0194582	0.943	23	36760	375188	411948
9	134118807	G	A	rs988538236	0.00264	-3.00682	-1.33865	0.445204	0.2622	5	11826	33254	45080
9	134591644	T	G	rs1952422	0.002652	-3.00544	-0.028914	0.00962057	0.9715	23	36760	375188	411948
9	134665120	A	G	rs12347152	0.002753	2.99405	0.052877	0.0176607	1.0543	23	36760	375188	411948
9	134619317	T	C	rs11243501	0.002855	-2.98293	-0.0314907	0.0105569	0.969	23	36760	375188	411948
9	133504909	T	C	rs11791149	0.002858	2.98261	0.0375848	0.0126013	1.0383	23	36760	375188	411948
9	134641427	C	T	rs3012719	0.002915	-2.97656	-0.0304592	0.010233	0.97	22	35630	372487	408117
9	135206562	G	A	rs372362890	0.002947	-2.97321	-1.12393	0.378019	0.325	4	11562	29825	41387
9	134595817	G	A	rs72759881	0.003008	-2.96692	-0.0400931	0.0135134	0.9607	22	35630	372487	408117
9	134446475	G	C	rs11243433	0.003022	-2.96549	-0.0286053	0.00964604	0.9718	23	36760	375188	411948
9	135040911	C	T	rs188057177	0.003059	-2.96175	-1.3716	0.463106	0.2537	9	17746	39742	57488
9	134419479	C	T	rs7043790	0.003084	-2.95924	-0.0357308	0.0120743	0.9649	23	36760	375188	411948
9	133519535	A	G	rs11244080	0.003118	2.95586	0.0838815	0.028378	1.0875	22	35630	372487	408117
9	134544518	T	C	rs7049011	0.003203	-2.94755	-0.028914	0.0098095	0.9715	23	36760	375188	411948
9	133515338	G	C	rs2313526	0.003295	2.93879	0.043634	0.0148476	1.0446	22	35630	372487	408117
9	134575036	C	T	rs577144822	0.003545	-2.91604	-0.805868	0.276357	0.4467	10	20109	39978	60087
9	133509146	G	A	rs543993558	0.003652	-2.90675	-0.279714	0.0962289	0.756	18	28009	55576	83585
9	134136719	G	A	rs61737026	0.003668	-2.90539	-0.670408	0.230746	0.5115	12	21300	45066	66366
9	133590520	G	T	rs139720417	0.003809	-2.89356	-0.899434	0.31084	0.4068	12	19911	42366	62277
9	134314044	C	T	rs188839141	0.003849	-2.89028	-0.53717	0.185854	0.5844	12	19395	41780	61175
9	134624277	T	A	rs11789888	0.003863	-2.88914	-0.0305623	0.0105783	0.9699	23	36760	375188	411948
9	134626280	C	T	rs71503117	0.003913	-2.88509	-0.0305623	0.0105932	0.9699	23	36760	375188	411948
9	133518011	C	T	rs185587684	0.00422	-2.86123	-0.339958	0.118815	0.7118	15	24554	50728	75282
9	134594125	A	G	rs538778397	0.004223	-2.86101	-0.594932	0.207945	0.5516	14	21055	46940	67995
9	134424750	G	C	rs55776338	0.004234	-2.86018	-0.0388448	0.0135812	0.9619	23	36760	375188	411948
9	134434282	T	C	rs11792907	0.004307	-2.85476	-0.038429	0.0134614	0.9623	22	35630	372487	408117
9	134627726	G	A	rs34913935	0.004344	-2.85204	-0.030253	0.0106075	0.9702	23	36760	375188	411948
9	134305743	G	A	rs546836248	0.004372	-2.84999	-1.84326	0.64676	0.1583	3	6226	22332	28558
9	135214507	A	G	rs551636151	0.004465	-2.84329	-0.485808	0.170861	0.6152	10	17103	38342	55445
9	135123885	A	G	rs548383387	0.004512	2.83995	0.305203	0.107467	1.3569	17	27231	54602	81833
9	135321349	G	C	rs748501641	0.004575	-2.83553	-0.718055	0.253235	0.4877	6	12744	28967	41711
9	133923646	G	A	rs56881836	0.004661	-2.82957	-0.0316971	0.0112021	0.9688	23	36760	375188	411948
9	134360826	G	A	rs3824401	0.004666	2.82923	0.0340149	0.0120227	1.0346	16	22696	343080	365776
9	133477633	G	A	rs12552406	0.004681	2.8282	0.0434426	0.0153605	1.0444	23	36760	375188	411948
9	133464386	C	T	rs73547974	0.004723	2.82534	0.0433468	0.0153421	1.0443	23	36760	375188	411948
9	134205764	T	C	rs4740434	0.004752	-2.82338	-0.0282966	0.0100222	0.9721	23	36760	375188	411948
9	134626642	C	T	rs7341751	0.004768	-2.8223	-0.0298408	0.0105732	0.9706	23	36760	375188	411948
9	133464331	C	T	rs73547971	0.004791	2.82076	0.043251	0.0153331	1.0442	23	36760	375188	411948
9	134601053	G	A	rs62583108	0.004851	-2.81677	-0.0477207	0.0169417	0.9534	22	35630	372487	408117
9	134957173	C	A	rs141363751	0.004862	-2.81604	-0.389051	0.138155	0.6777	8	14590	34845	49435
9	134299097	C	G	rs933012	0.004862	2.81604	0.0286846	0.0101862	1.0291	22	35630	372487	408117
9	133849134	G	T	rs567448923	0.004879	-2.81492	-2.53452	0.900388	0.0793	4	4371	9534	13905
9	134631670	G	A	rs3012721	0.005017	-2.80594	-0.0297378	0.0105982	0.9707	23	36760	375188	411948
9	133779173	A	G	rs45472696	0.005112	-2.79989	-0.0531898	0.0189971	0.9482	23	36760	375188	411948
9	133622815	C	T	rs182092356	0.005138	-2.79825	-0.477875	0.170776	0.6201	13	20884	44256	65140
9	134596675	T	C	rs10901081	0.00522	-2.79313	-0.036664	0.0131265	0.964	22	35630	372487	408117
9	134600009	G	A	rs4740304	0.005223	-2.79295	-0.0315939	0.011312	0.9689	23	36760	375188	411948
9	133473311	C	T	rs3802343	0.005309	2.78766	0.0429637	0.0154121	1.0439	23	36760	375188	411948
9	133686260	C	T	rs76824518	0.005318	-2.78711	-1.08235	0.388339	0.3388	8	18173	39797	57970
9	133459321	A	G	rs73547962	0.005318	2.78711	0.0426763	0.015312	1.0436	23	36760	375188	411948
9	133506083	C	T	rs202143770	0.005327	-2.78656	-0.740868	0.265871	0.4767	14	24408	49647	74055
9	134486606	C	T	rs4740295	0.00547	-2.77797	-0.0299439	0.0107791	0.9705	23	36760	375188	411948
9	133468447	G	A	rs59223152	0.005641	2.76795	0.0424846	0.0153488	1.0434	23	36760	375188	411948
9	133468537	C	T	rs58938644	0.005663	2.76668	0.0424846	0.0153558	1.0434	23	36760	375188	411948
9	134630790	C	T	rs3012753	0.005717	-2.76359	-0.0292229	0.0105743	0.9712	23	36760	375188	411948
9	134473254	T	C	rs11243444	0.00575	2.76171	0.0778865	0.0282023	1.081	22	35630	372487	408117
9	134628374	C	T	rs7862945	0.005852	-2.75596	-0.0292229	0.0106035	0.9712	23	36760	375188	411948
9	134642536	C	T	rs151046809	0.005895	-2.75357	-0.782416	0.284146	0.4573	8	16176	37464	53640
9	134634208	A	G	rs2987409	0.005918	-2.75229	-0.0271657	0.0098702	0.9732	23	36760	375188	411948
9	134461348	C	T	rs563255291	0.005975	-2.74915	-1.26408	0.459806	0.2825	4	7780	24976	32756
9	134628683	T	C	rs66802172	0.005986	-2.74855	-0.0291199	0.0105947	0.9713	23	36760	375188	411948
9	134565696	G	A	rs573286129	0.006049	-2.74511	-0.796953	0.290317	0.4507	9	19034	37815	56849
9	133767750	G	A	rs10901297	0.006097	-2.74252	-0.0481404	0.0175533	0.953	23	36760	375188	411948
9	134209037	C	T	rs480136	0.006198	-2.73712	-0.0391567	0.0143058	0.9616	22	35630	372487	408117
9	133915693	T	C	rs7862626	0.006228	-2.73553	-0.0297378	0.010871	0.9707	22	35630	372487	408117
9	133903863	C	G	rs10793981	0.006403	2.7264	0.04095	0.0150198	1.0418	22	35630	372487	408117
9	134511768	T	C	rs11243459	0.006405	2.72629	0.0266419	0.00977222	1.027	23	36760	375188	411948
9	133948923	A	G	rs1031046188	0.006443	-2.72434	-1.08797	0.399351	0.3369	8	16218	37540	53758
9	133637813	A	G	rs182561200	0.006449	-2.72403	-0.462035	0.169614	0.63	13	20884	44256	65140
9	134435041	G	A	rs185749994	0.006534	-2.71971	-1.28374	0.472013	0.277	3	6495	22483	28978
9	134247946	C	G	rs576662579	0.006566	-2.71809	-0.82828	0.304729	0.4368	10	21216	43400	64616
9	133503991	C	T	rs759214307	0.006573	-2.71774	-0.743178	0.273455	0.4756	13	20771	47195	67966
9	133932307	G	A	rs183574786	0.006595	-2.71663	-0.670799	0.246923	0.5113	10	16852	37228	54080
9	134403020	T	C	rs10793887	0.00661	2.71588	0.027226	0.0100247	1.0276	23	36760	375188	411948
9	134537740	G	A	rs61631532	0.006625	2.71513	0.0265446	0.00977654	1.0269	23	36760	375188	411948
9	134629722	T	G	rs35497847	0.006639	-2.71443	-0.028914	0.010652	0.9715	23	36760	375188	411948
9	133725464	A	G	rs571660349	0.006655	-2.71363	-1.14069	0.420354	0.3196	6	10991	30633	41624
9	134629734	C	T	rs35019007	0.006664	-2.71318	-0.0288111	0.0106189	0.9716	23	36760	375188	411948
9	133471587	G	A	rs1367868	0.006677	2.71254	0.0263498	0.00971406	1.0267	23	36760	375188	411948
9	134508442	T	G	rs7036709	0.00678	2.70746	0.0264472	0.00976825	1.0268	23	36760	375188	411948
9	134981151	T	C	rs12342481	0.006825	2.70526	0.489868	0.181079	1.6321	12	23011	45736	68747
9	134871579	G	A	rs146846995	0.007051	-2.69443	-0.266704	0.0989835	0.7659	20	34022	343356	377378
9	134441183	C	T	rs34362252	0.007061	-2.69395	-0.0341775	0.0126867	0.9664	23	36760	375188	411948
9	133942841	T	C	rs72768520	0.007184	-2.68819	-0.155719	0.0579269	0.8558	20	34022	343356	377378
9	135124299	T	C	rs11243687	0.007215	-2.68675	-0.0355236	0.0132217	0.9651	22	35630	372487	408117
9	134632087	G	A	rs3012726	0.007305	-2.68261	-0.0283995	0.0105865	0.972	23	36760	375188	411948
9	134957819	C	T	rs181729423	0.007317	-2.68206	-0.273385	0.101931	0.7608	20	34022	343356	377378
9	135295126	A	G	rs188692945	0.007384	-2.67901	-1.06479	0.397457	0.3448	5	12287	310874	323161
9	133739213	T	G	rs1005132683	0.00751	-2.67334	-0.919546	0.343969	0.3987	10	18111	40055	58166
9	133921251	C	G	rs2277154	0.007561	-2.67107	-0.0290169	0.0108634	0.9714	23	36760	375188	411948
9	133744415	G	A	rs111681541	0.007575	2.67045	0.66747	0.249947	1.9493	14	22844	33930	56774
9	133669244	C	T	rs7862241	0.00764	-2.66758	-0.0405095	0.0151859	0.9603	23	36760	375188	411948
9	135104119	G	A	rs118155182	0.00767	-2.66626	-0.378774	0.142062	0.6847	17	32567	338947	371514
9	134635088	A	G	rs1887778	0.007704	-2.66477	-0.025523	0.00957791	0.9748	23	36760	375188	411948
9	134362011	T	G	rs150303587	0.007709	-2.66456	-0.331425	0.124383	0.7179	14	28885	330649	359534
9	134635054	T	A	rs1887777	0.007793	-2.66091	-0.025523	0.00959182	0.9748	23	36760	375188	411948
9	134974333	G	A	rs7022935	0.007811	2.66013	0.418316	0.157254	1.5194	15	30279	335957	366236
9	134728565	G	T	rs774140261	0.007813	-2.66005	-1.34094	0.504104	0.2616	3	6074	22114	28188
9	134771059	G	C	rs548819795	0.007826	-2.65949	-1.21942	0.458519	0.2954	9	17346	35547	52893
9	134635723	C	T	rs9328533	0.007828	-2.6594	-0.025523	0.00959726	0.9748	23	36760	375188	411948
9	134304345	T	C	rs66692139	0.007952	2.6541	0.026934	0.0101481	1.0273	22	35630	372487	408117
9	134118239	A	G	rs939216297	0.007964	-2.65359	-1.34285	0.506051	0.2611	6	13759	36095	49854
9	133757080	G	A	rs2772033	0.008006	-2.65182	-0.0391567	0.014766	0.9616	23	36760	375188	411948
9	134203545	C	T	rs4584185	0.008006	-2.65182	-0.0262413	0.0098956	0.9741	23	36760	375188	411948
9	134191957	A	G	rs111697360	0.008018	-2.65131	-0.114289	0.0431067	0.892	20	30396	83002	113398
9	134220325	C	T	rs11794552	0.008022	2.65114	0.034981	0.0131947	1.0356	22	35630	372487	408117
9	134636430	A	G	rs10793892	0.008038	-2.65047	-0.025523	0.0096296	0.9748	23	36760	375188	411948
9	134420249	C	T	rs141691633	0.008082	-2.64862	-0.0986056	0.037229	0.9061	22	35630	372487	408117
9	134266466	C	A	rs759652238	0.008417	-2.63487	-0.718875	0.272832	0.4873	11	19076	43790	62866
9	133719256	T	A	rs7851946	0.008457	-2.63326	-0.0345914	0.0131364	0.966	23	36760	375188	411948
9	134636889	G	A	rs3012766	0.008465	-2.63294	-0.0254204	0.00965476	0.9749	23	36760	375188	411948
9	133964881	C	T	rs185900458	0.00847	2.63274	0.780654	0.296518	2.1829	9	17862	40441	58303
9	134632638	T	C	rs2987407	0.008483	-2.63222	-0.0277824	0.0105548	0.9726	23	36760	375188	411948
9	134636862	G	A	rs3012765	0.008505	-2.63134	-0.0254204	0.00966064	0.9749	23	36760	375188	411948
9	133719540	A	G	rs12156431	0.008508	-2.63122	-0.0344879	0.0131072	0.9661	23	36760	375188	411948
9	133921333	G	A	rs11244257	0.008595	-2.62776	-0.0286053	0.0108858	0.9718	23	36760	375188	411948
9	133470320	A	T	rs60563879	0.008659	2.62523	0.040566	0.0154523	1.0414	23	36760	375188	411948
9	134636990	G	A	rs3012768	0.008694	-2.62386	-0.0254204	0.00968817	0.9749	23	36760	375188	411948
9	135399018	C	T	rs138015882	0.008707	2.62335	0.131993	0.0503146	1.1411	22	35630	372487	408117
9	133472388	C	T	rs113878403	0.008751	2.62163	0.0404699	0.0154369	1.0413	23	36760	375188	411948
9	133718242	G	T	rs13295907	0.008783	-2.62039	-0.0343844	0.0131219	0.9662	23	36760	375188	411948
9	134208660	A	G	rs1191908	0.008806	-2.6195	-0.0371828	0.0141946	0.9635	22	35630	372487	408117
9	133717881	C	T	rs10901291	0.00883	-2.61857	-0.0342809	0.0130915	0.9663	23	36760	375188	411948
9	133873768	C	T	rs75903981	0.00884	-2.61818	-0.103252	0.0394364	0.9019	13	19666	68516	88182
9	134206646	G	C	rs73549808	0.008853	-2.61768	-1.38549	0.529284	0.2502	8	14663	31337	46000
9	133676459	G	T	rs34385892	0.008953	-2.61384	-0.0395728	0.0151397	0.9612	23	36760	375188	411948
9	134637166	A	G	rs2987412	0.008987	-2.61255	-0.0253178	0.00969085	0.975	23	36760	375188	411948
9	133706389	G	A	rs2480372	0.009019	-2.61133	-0.0342809	0.0131278	0.9663	23	36760	375188	411948
9	134635121	C	G	rs13294330	0.009033	-2.6108	-0.0271657	0.0104051	0.9732	23	36760	375188	411948
9	133905404	C	T	rs10751513	0.009064	2.60963	0.0400857	0.0153607	1.0409	22	35630	372487	408117
9	134417554	T	C	rs62580637	0.009138	-2.60685	-0.031078	0.0119217	0.9694	23	36760	375188	411948
9	134134513	C	T	rs541401038	0.009186	2.60505	2.25755	0.866603	9.5596	5	10236	27857	38093
9	134669069	C	T	rs12554262	0.009229	-2.60345	-0.0486652	0.0186926	0.9525	22	35630	372487	408117
9	133918498	T	C	rs4237121	0.009238	-2.60312	-0.0281937	0.0108308	0.9722	23	36760	375188	411948
9	134327966	A	G	rs116877429	0.009415	-2.59661	-0.102143	0.0393373	0.9029	22	35630	372487	408117
9	133716802	T	C	rs7869508	0.009457	-2.59508	-0.034074	0.0131302	0.9665	23	36760	375188	411948
9	133918323	C	T	rs149097750	0.009514	2.59301	0.191199	0.0737362	1.2107	18	28009	55576	83585
9	133621008	C	T	rs540050633	0.00965	-2.58812	-0.719902	0.278156	0.4868	11	20141	43888	64029
9	133938981	G	A	rs4740403	0.009801	-2.58277	-0.0277824	0.0107568	0.9726	23	36760	375188	411948
9	134772886	G	A	rs76989211	0.009838	-2.58147	-1.04015	0.402931	0.3534	7	14953	32536	47489
9	134052515	A	G	rs765701181	0.009913	-2.57885	-0.684782	0.265538	0.5042	10	17864	42684	60548
9	134458378	T	C	rs3765542	0.009996	-2.57597	-0.0248051	0.00962944	0.9755	23	36760	375188	411948
9	134638172	A	G	rs11794361	0.01	-2.57583	-0.0271657	0.0105464	0.9732	23	36760	375188	411948
9	133715291	T	C	rs13287613	0.01007	-2.57342	-0.0337636	0.0131202	0.9668	23	36760	375188	411948
9	134266212	C	T	rs1447975738	0.0102	-2.56897	-0.697959	0.271688	0.4976	11	19076	43790	62866
9	134475452	G	A	rs556561435	0.01029	-2.56593	-0.616001	0.240069	0.5401	9	17054	36555	53609
9	133475247	G	C	rs10793945	0.01036	2.56358	0.0252778	0.00986037	1.0256	23	36760	375188	411948
9	134975408	G	A	rs4382594	0.01045	2.56057	0.409391	0.159883	1.5059	15	30279	335957	366236
9	133762558	T	C	rs11991	0.01054	-2.55759	-0.0371828	0.0145382	0.9635	23	36760	375188	411948
9	133474146	C	A	rs7863546	0.01055	2.55726	0.0251803	0.00984659	1.0255	23	36760	375188	411948
9	135276546	G	T	rs111278684	0.0106	-2.55562	-1.21436	0.475173	0.2969	6	9875	16537	26412
9	133766008	T	C	rs11244178	0.01069	-2.55267	-0.037079	0.0145256	0.9636	23	36760	375188	411948
9	134210180	G	A	rs512250	0.01071	2.55202	0.0266419	0.0104395	1.027	22	35630	372487	408117
9	133917807	T	C	rs4740396	0.01072	-2.5517	-0.0276796	0.0108475	0.9727	23	36760	375188	411948
9	133552459	C	T	rs149686525	0.01079	-2.54943	-0.113617	0.0445656	0.8926	21	33904	369345	403249
9	135124633	G	A	rs12001647	0.01083	-2.54814	-0.0341775	0.0134127	0.9664	22	35630	372487	408117
9	135033861	G	A	rs535112929	0.01087	-2.54685	-0.704815	0.27674	0.4942	12	19697	43033	62730
9	135456594	A	C	rs386888	0.01092	-2.54525	-0.026344	0.0103503	0.974	23	36760	375188	411948
9	134160128	C	T	rs555436287	0.01097	-2.54365	-0.291824	0.114726	0.7469	15	24697	49456	74153
9	133919858	C	T	rs12380338	0.01097	-2.54365	-0.0276796	0.0108818	0.9727	23	36760	375188	411948
9	133766295	T	C	rs11789055	0.01114	-2.53828	-0.0368715	0.0145262	0.9638	23	36760	375188	411948
9	133710246	A	T	rs2987902	0.01122	-2.53577	-0.0332466	0.013111	0.9673	23	36760	375188	411948
9	134851359	G	C	rs181558341	0.01126	-2.53452	-0.248718	0.0981319	0.7798	20	34022	343356	377378
9	133524695	A	T	rs55648231	0.01148	2.52774	0.084525	0.033439	1.0882	22	35630	372487	408117
9	133708873	T	C	rs2261468	0.01149	-2.52743	-0.0331432	0.0131134	0.9674	23	36760	375188	411948
9	133919466	C	T	rs11244255	0.0115	-2.52713	-0.027474	0.0108716	0.9729	23	36760	375188	411948
9	135016511	C	A	rs567218787	0.01159	-2.52439	-0.564226	0.22351	0.5688	12	18960	43238	62198
9	135283012	G	C	rs189671103	0.01177	-2.51897	-0.254247	0.100933	0.7755	12	19445	44350	63795
9	133478465	A	G	rs1372407	0.01179	2.51837	0.0248877	0.00988248	1.0252	23	36760	375188	411948
9	135183661	A	T	rs183089626	0.01183	2.51718	0.76844	0.305279	2.1564	8	15175	32223	47398
9	133708361	T	C	rs2855190	0.01183	-2.51718	-0.0330399	0.0131258	0.9675	23	36760	375188	411948
9	133717391	G	A	rs72765063	0.01184	-2.51688	-0.0330399	0.0131273	0.9675	23	36760	375188	411948
9	133471270	C	G	rs7046334	0.01187	2.51599	0.0247902	0.00985306	1.0251	23	36760	375188	411948
9	133894021	C	T	rs191024029	0.01188	-2.51569	-0.35183	0.139854	0.7034	11	17814	42762	60576
9	133781907	G	C	rs61138966	0.01192	-2.5145	-1.12116	0.445879	0.3259	5	3559	9919	13478
9	133764406	A	G	rs2855197	0.01193	-2.51421	-0.0363528	0.014459	0.9643	23	36760	375188	411948
9	135121735	G	A	rs764317360	0.01195	-2.51362	-1.60844	0.63989	0.2002	4	8519	26538	35057
9	133478525	A	G	rs7857123	0.01199	2.51244	0.0248877	0.0099058	1.0252	23	36760	375188	411948
9	133764606	T	C	rs2855198	0.01201	-2.51185	-0.0363528	0.0144725	0.9643	23	36760	375188	411948
9	133769786	C	T	rs7034278	0.01215	-2.50776	-0.0482453	0.0192384	0.9529	23	36760	375188	411948
9	134686210	A	T	rs1042783636	0.01217	-2.50718	-1.47447	0.5881	0.2289	5	11197	31299	42496
9	134518607	A	G	rs78696920	0.01219	-2.5066	-0.0780697	0.0311457	0.9249	23	36760	375188	411948
9	133507889	G	A	rs41309960	0.01219	2.5066	0.0399896	0.0159538	1.0408	23	36760	375188	411948
9	135371945	G	C	rs772362958	0.01224	-2.50515	-1.71369	0.684066	0.1802	3	6586	23697	30283
9	133715590	C	T	rs3847190	0.01229	-2.50371	-0.0328332	0.0131138	0.9677	23	36760	375188	411948
9	133795173	C	T	rs141727067	0.01234	-2.50227	-0.32573	0.130174	0.722	18	28009	55576	83585
9	134555186	T	C	rs12001816	0.01235	-2.50198	-0.0246001	0.00983225	0.9757	23	36760	375188	411948
9	134434095	G	A	rs148300712	0.01238	-2.50112	-1.45844	0.583112	0.2326	2	5301	21204	26505
9	133603576	G	T	rs140399084	0.01238	-2.50112	-0.231428	0.0925295	0.7934	17	31104	340435	371539
9	134510877	C	G	rs74421145	0.01239	-2.50084	-0.0778534	0.0311309	0.9251	23	36760	375188	411948
9	133938098	A	G	rs11244269	0.01248	-2.49827	-0.0272684	0.0109149	0.9731	23	36760	375188	411948
9	135269071	G	A	rs763655683	0.01256	-2.49601	-2.75829	1.10508	0.0634	3	6213	24981	31194
9	133938676	A	C	rs4740401	0.01256	-2.49601	-0.0270629	0.0108425	0.9733	23	36760	375188	411948
9	133752605	G	A	rs765493003	0.01257	-2.49573	-0.896733	0.359308	0.4079	9	19896	37496	57392
9	134354391	G	A	rs549682285	0.01274	-2.49096	-1.13538	0.455801	0.3213	6	15152	33675	48827
9	133984425	A	G	rs539461777	0.01286	-2.48762	-1.19501	0.480384	0.3027	9	17435	38908	56343
9	133936334	G	A	rs11244268	0.01287	-2.48735	-0.0272684	0.0109629	0.9731	23	36760	375188	411948
9	133503001	T	C	rs57075478	0.01288	2.48707	0.0327576	0.0131711	1.0333	23	36760	375188	411948
9	133713507	T	C	rs7856783	0.01314	-2.47995	-0.0325232	0.0131144	0.968	23	36760	375188	411948
9	133770308	C	T	rs28507554	0.01323	2.47752	0.777718	0.31391	2.1765	12	22961	46230	69191
9	133712801	T	G	rs3808821	0.01324	-2.47725	-0.0325232	0.0131288	0.968	23	36760	375188	411948
9	133743080	G	A	rs547607334	0.01325	-2.47698	-0.716416	0.28923	0.4885	10	18768	42163	60931
9	134701452	C	T	rs113444467	0.01335	-2.47429	-0.345029	0.139445	0.7082	4	13648	311169	324817
9	135335753	C	T	rs568706217	0.01339	-2.47322	-0.915541	0.370181	0.4003	9	16423	38192	54615
9	134646838	T	C	rs3012725	0.01367	2.46582	0.0385474	0.0156327	1.0393	23	36760	375188	411948
9	133741626	T	C	rs12003046	0.01371	-2.46477	-0.0360418	0.0146228	0.9646	23	36760	375188	411948
9	133707940	C	T	rs2772028	0.01371	-2.46477	-0.0324199	0.0131533	0.9681	23	36760	375188	411948
9	133708441	T	C	rs2855191	0.01376	-2.46347	-0.0324199	0.0131603	0.9681	23	36760	375188	411948
9	133707362	A	G	rs2314342	0.01384	-2.46139	-0.0323166	0.0131294	0.9682	23	36760	375188	411948
9	133712404	T	C	rs72765060	0.01396	-2.45829	-0.0323166	0.013146	0.9682	23	36760	375188	411948
9	134331699	A	C	rs758777591	0.0142	-2.45216	-1.06682	0.435054	0.3441	3	8824	24604	33428
9	133715206	C	G	rs13294646	0.01428	-2.45014	-0.0322133	0.0131475	0.9683	23	36760	375188	411948
9	135288807	C	T	rs2885495	0.01434	2.44863	0.0252778	0.0103232	1.0256	23	36760	375188	411948
9	134603649	G	A	rs149620137	0.01436	-2.44813	-0.250643	0.102382	0.7783	20	34022	343356	377378
9	134030908	G	A	rs755837158	0.01437	-2.44788	-0.985105	0.402432	0.3734	7	12172	35000	47172
9	134209017	A	G	rs4740436	0.01437	-2.44788	-0.0247026	0.0100914	0.9756	23	36760	375188	411948
9	134976579	C	T	rs147496094	0.0144	-2.44713	-1.48722	0.607741	0.226	6	13659	33058	46717
9	134510884	C	T	rs80145700	0.01443	-2.44638	-0.452557	0.184991	0.636	10	21019	324745	345764
9	134587489	C	T	rs999073411	0.01446	-2.44563	-1.54881	0.633299	0.2125	5	8823	27654	36477
9	135250646	G	A	rs141732866	0.01446	-2.44563	-0.200648	0.0820437	0.8182	18	28687	55976	84663
9	134667959	A	T	rs536230922	0.01452	-2.44413	-1.00485	0.411127	0.3661	9	16304	39409	55713
9	134208121	G	A	rs2991201	0.01458	2.44265	0.0246926	0.010109	1.025	23	36760	375188	411948
9	133505952	C	G	rs2304810	0.01459	2.4424	0.0320799	0.0131346	1.0326	23	36760	375188	411948
9	135024392	C	T	rs547891417	0.01463	2.44141	1.6005	0.655563	4.9555	5	11787	29723	41510
9	134612564	G	A	rs140878223	0.01478	-2.43773	-1.96754	0.807122	0.1398	7	15498	36588	52086
9	133939646	G	A	rs12335560	0.01484	-2.43626	-0.0265493	0.0108976	0.9738	23	36760	375188	411948
9	134520582	T	C	rs774155862	0.01491	-2.43456	-0.650471	0.267182	0.5218	7	11012	31981	42993
9	133762666	T	C	rs775777263	0.01504	-2.43141	-1.86562	0.767299	0.1548	7	13826	36545	50371
9	135298061	A	G	rs944616	0.01504	-2.43141	-0.0330399	0.0135887	0.9675	22	35630	372487	408117
9	134473782	G	A	rs117847501	0.01507	-2.43069	-0.157005	0.0645926	0.8547	19	32828	342077	374905
9	133984229	A	G	rs754746954	0.01515	-2.42877	-0.853316	0.351336	0.426	7	15000	33600	48600
9	134269055	G	C	rs78581928	0.01515	-2.42877	-0.0299439	0.0123288	0.9705	22	35630	372487	408117
9	133935134	A	G	rs1004217443	0.01528	-2.42567	-2.61456	1.07787	0.0732	3	2272	7676	9948
9	133500699	C	G	rs12001795	0.01528	2.42567	0.0317893	0.0131054	1.0323	23	36760	375188	411948
9	135366258	C	T	rs772189013	0.01533	-2.42449	-1.24029	0.511568	0.2893	8	15854	39797	55651
9	133501120	C	T	rs12002232	0.01552	2.42001	0.0317893	0.013136	1.0323	23	36760	375188	411948
9	135033027	T	C	rs914421	0.01564	2.41721	0.0239118	0.00989232	1.0242	23	36760	375188	411948
9	134306910	C	G	rs568512695	0.01565	-2.41698	-2.18926	0.905783	0.112	3	6226	22332	28558
9	133501531	A	G	rs11791887	0.01586	2.41212	0.0316924	0.0131388	1.0322	23	36760	375188	411948
9	133915818	G	A	rs11790769	0.01592	-2.41074	-0.0267547	0.0110981	0.9736	23	36760	375188	411948
9	133746370	G	A	rs7856800	0.01631	2.4019	0.694596	0.289186	2.0029	13	23754	44547	68301
9	134641344	C	T	rs10123855	0.01637	2.40056	0.0273233	0.011382	1.0277	22	35630	372487	408117
9	133482611	G	T	rs140552358	0.01647	-2.39833	-0.0862117	0.0359465	0.9174	22	35630	372487	408117
9	133821522	A	G	rs112829385	0.0165	-2.39766	-0.287149	0.119762	0.7504	12	22559	44583	67142
9	133501642	G	A	rs2304811	0.01655	2.39656	0.0314018	0.0131029	1.0319	23	36760	375188	411948
9	135353298	C	T	rs546682199	0.01661	-2.39523	-1.41511	0.590802	0.2429	3	5836	21631	27467
9	133531191	C	T	rs118167755	0.01669	-2.39347	-0.1715	0.0716535	0.8424	19	32833	342141	374974
9	134430188	G	T	rs932091560	0.0167	-2.39325	-1.01749	0.425152	0.3615	9	15903	36447	52350
9	134207329	C	T	rs10901367	0.0167	-2.39325	-0.0241902	0.0101077	0.9761	23	36760	375188	411948
9	133551643	C	T	rs941580421	0.01683	-2.3904	-1.76492	0.738338	0.1712	4	6547	26051	32598
9	134946794	C	T	rs530101161	0.0169	-2.38888	-0.750353	0.314103	0.4722	10	20587	41445	62032
9	133500826	G	A	rs12000213	0.0169	2.38888	0.0315956	0.0132261	1.0321	23	36760	375188	411948
9	134200248	A	G	rs2478856	0.01702	2.38628	0.0243999	0.0102251	1.0247	23	36760	375188	411948
9	135295837	C	G	rs534730379	0.01704	-2.38584	-0.908819	0.380921	0.403	12	17069	28879	45948
9	135227600	A	G	rs140496373	0.01715	-2.38348	-0.170788	0.0716551	0.843	18	32060	341231	373291
9	133493141	C	T	rs377314609	0.01723	-2.38176	-1.55448	0.652658	0.2113	5	11085	32161	43246
9	134703857	A	G	rs547566907	0.01737	-2.37878	-3.65351	1.53588	0.0259	2	1083	6461	7544
9	133496402	G	A	rs11794652	0.01738	2.37857	0.0312079	0.0131205	1.0317	23	36760	375188	411948
9	133703243	C	T	rs2013475	0.01739	-2.37836	-0.0311811	0.0131104	0.9693	23	36760	375188	411948
9	133686717	T	G	rs7042528	0.01739	-2.37836	-0.0308717	0.0129803	0.9696	23	36760	375188	411948
9	133684844	A	G	rs9919036	0.01763	-2.3733	-0.0308717	0.0130079	0.9696	23	36760	375188	411948
9	134533676	T	C	rs117285467	0.01775	-2.37079	-0.17245	0.0727396	0.8416	17	31468	338178	369646
9	135279785	G	C	rs1929904	0.01795	2.36665	0.043251	0.0182752	1.0442	23	36760	375188	411948
9	134202251	G	A	rs2478858	0.01798	2.36603	0.0242047	0.0102301	1.0245	23	36760	375188	411948
9	134466700	C	G	rs12344857	0.01798	2.36603	0.113686	0.0480492	1.1204	22	35630	372487	408117
9	135279494	G	A	rs1929903	0.01801	2.36541	0.0431553	0.0182443	1.0441	23	36760	375188	411948
9	133517366	T	C	rs117397185	0.01801	2.36541	0.125134	0.0529014	1.1333	21	33904	369345	403249
9	133941361	C	T	rs4740404	0.01817	-2.36214	-0.0250102	0.0105879	0.9753	23	36760	375188	411948
9	135269411	C	T	rs1166304	0.01818	2.36193	0.0429637	0.0181901	1.0439	23	36760	375188	411948
9	135096691	C	T	rs185904984	0.01827	-2.3601	-0.826907	0.35037	0.4374	9	15495	41484	56979
9	133888994	T	C	rs115491381	0.01842	2.35707	0.0447821	0.0189991	1.0458	22	35630	372487	408117
9	134706684	G	A	rs545953926	0.01843	2.35686	0.655964	0.278321	1.927	14	24828	48025	72853
9	135059806	A	G	rs555717139	0.01852	2.35505	1.62423	0.689678	5.0745	4	7760	22649	30409
9	134197115	G	A	rs1760081	0.01858	2.35385	0.0241071	0.0102415	1.0244	23	36760	375188	411948
9	135364201	T	C	rs150376078	0.01859	2.35365	0.0844331	0.0358732	1.0881	22	35630	372487	408117
9	133501495	G	A	rs11789553	0.01881	2.34928	0.0309171	0.0131603	1.0314	23	36760	375188	411948
9	134645218	T	C	rs2031872	0.01881	2.34928	0.0350775	0.0149312	1.0357	23	36760	375188	411948
9	133526450	T	C	rs56313728	0.01893	2.34691	0.117427	0.050035	1.1246	20	30396	83002	113398
9	135298195	C	T	rs11795012	0.01897	2.34612	0.0236189	0.0100672	1.0239	22	35630	372487	408117
9	133785880	G	A	rs7045614	0.019	-2.34553	-0.0488752	0.0208376	0.9523	22	35630	372487	408117
9	133887848	C	T	rs762370574	0.01901	-2.34533	-2.22377	0.948169	0.1082	3	4028	6543	10571
9	133756485	C	A	rs35536786	0.01904	-2.34475	-0.564754	0.240859	0.5685	10	18618	41128	59746
9	133493646	G	A	rs7858182	0.0191	2.34357	0.0308201	0.0131509	1.0313	23	36760	375188	411948
9	135229505	T	C	rs758341149	0.01918	-2.34201	-2.35283	1.00462	0.0951	2	5565	7757	13322
9	134172121	G	A	rs560117961	0.0192	2.34162	0.67849	0.289752	1.9709	10	17341	38825	56166
9	133754099	C	A	rs2696141	0.01922	-2.34124	-0.0367677	0.0157044	0.9639	23	36760	375188	411948
9	135276710	C	T	rs553323	0.01926	2.34046	0.0425804	0.0181932	1.0435	23	36760	375188	411948
9	133475296	C	G	rs138744568	0.01927	2.34027	0.0772388	0.0330043	1.0803	22	35630	372487	408117
9	135224095	T	C	rs530869784	0.01928	-2.34007	-0.604953	0.258519	0.5461	11	18363	36518	54881
9	135453439	A	G	rs717770	0.01928	-2.34007	-0.0224501	0.00959378	0.9778	23	36760	375188	411948
9	134202068	C	G	rs2478857	0.01935	2.33872	0.0239118	0.0102243	1.0242	23	36760	375188	411948
9	134361054	T	C	rs118051327	0.01942	2.33737	0.0658814	0.0281861	1.0681	22	35630	372487	408117
9	133462425	T	C	rs2313603	0.01943	2.33718	0.0230327	0.00985492	1.0233	23	36760	375188	411948
9	133486161	T	C	rs895878318	0.01954	-2.33507	-3.57555	1.53124	0.028	3	2333	5789	8122
9	134507809	C	T	rs915257823	0.0196	2.33392	1.26486	0.541947	3.5426	4	4981	5915	10896
9	134825718	G	A	rs186326945	0.01962	-2.33354	-0.517682	0.221845	0.5959	15	25533	52118	77651
9	135281425	C	G	rs73659027	0.01962	-2.33354	-0.0424901	0.0182084	0.9584	23	36760	375188	411948
9	134111147	G	A	rs745884069	0.01966	-2.33277	-1.05584	0.452611	0.3479	7	14987	36249	51236
9	134478772	T	C	rs79501957	0.01966	2.33277	0.11315	0.0485045	1.1198	22	35630	372487	408117
9	134107816	C	T	rs11790462	0.01983	-2.32955	-0.0641119	0.0275212	0.9379	22	35630	372487	408117
9	133496837	A	G	rs73549920	0.01986	2.32898	0.0305292	0.0131084	1.031	23	36760	375188	411948
9	133475106	C	T	rs141993809	0.01991	2.32804	0.0766832	0.032939	1.0797	22	35630	372487	408117
9	134478679	G	A	rs79027418	0.01991	2.32804	0.112793	0.0484497	1.1194	22	35630	372487	408117
9	134474786	G	T	rs570677556	0.01992	2.32785	0.553598	0.237815	1.7395	13	24562	45163	69725
9	133946574	G	A	rs4740407	0.01997	-2.32691	-0.0226547	0.00973595	0.9776	23	36760	375188	411948
9	135391895	A	G	rs545172496	0.02001	-2.32616	-0.627172	0.269617	0.5341	16	25845	54325	80170
9	134479696	G	A	rs61485917	0.02013	2.32392	0.112882	0.0485741	1.1195	22	35630	372487	408117
9	133700786	T	C	rs2260323	0.02015	-2.32354	-0.030253	0.0130202	0.9702	23	36760	375188	411948
9	133946915	C	G	rs10901345	0.02016	-2.32336	-0.0226547	0.00975084	0.9776	23	36760	375188	411948
9	133933780	G	A	rs113240976	0.02027	-2.32131	-0.0281937	0.0121456	0.9722	22	35630	372487	408117
9	134521881	C	T	rs151033531	0.02035	-2.31983	-1.17312	0.505692	0.3094	4	7151	23021	30172
9	134300966	C	G	rs571010368	0.02042	-2.31854	-0.554081	0.238978	0.5746	12	20111	43346	63457
9	133500456	C	T	rs537494066	0.02047	-2.31762	-1.5228	0.657054	0.2181	5	7753	25050	32803
9	133946909	G	A	rs10901344	0.02049	-2.31725	-0.0225524	0.00973239	0.9777	23	36760	375188	411948
9	135407015	G	A	rs79202857	0.02052	2.3167	0.339397	0.1465	1.4041	12	18764	309969	328733
9	134938156	A	G	rs148141622	0.02057	-2.31579	-0.212204	0.0916335	0.8088	12	19207	43867	63074
9	134197629	C	T	rs7847803	0.02065	-2.31432	-0.0235757	0.0101869	0.9767	23	36760	375188	411948
9	134094803	G	A	rs188546206	0.02066	2.31414	0.709513	0.306599	2.033	9	20074	42977	63051
9	133649588	C	T	rs557829331	0.02078	-2.31196	-0.402868	0.174254	0.6684	15	21982	48060	70042
9	133677848	T	G	rs1374389140	0.02082	2.31123	2.67063	1.1555	14.449	4	10541	30761	41302
9	133459775	T	C	rs7855634	0.02086	2.31051	0.0227395	0.00984177	1.023	23	36760	375188	411948
9	134511969	T	C	rs11243460	0.02088	2.31015	0.164751	0.0713164	1.1791	21	34432	346276	380708
9	134716391	A	G	rs535912746	0.02111	-2.30601	-0.581606	0.252213	0.559	11	18622	40870	59492
9	134198869	T	C	rs2986598	0.02125	2.30351	0.0234235	0.0101686	1.0237	23	36760	375188	411948
9	134638113	G	C	rs10901087	0.02127	-2.30316	-0.0283995	0.0123307	0.972	23	36760	375188	411948
9	134572866	C	T	rs78207137	0.02127	2.30316	0.0939456	0.0407899	1.0985	22	35630	372487	408117
9	134655949	A	G	rs3012741	0.02128	2.30298	0.0344014	0.0149378	1.035	23	36760	375188	411948
9	133946774	C	T	rs4740409	0.02131	-2.30245	-0.0242927	0.0105508	0.976	23	36760	375188	411948
9	134541610	C	T	rs763686645	0.02134	-2.30191	-0.85873	0.37305	0.4237	6	13759	36095	49854
9	134301032	G	A	rs545665378	0.02151	2.29891	1.23335	0.536492	3.4327	7	14996	38072	53068
9	134536695	T	A	rs11243467	0.02161	2.29715	0.163903	0.0713505	1.1781	21	34432	346276	380708
9	135420165	G	A	rs779915392	0.02165	-2.29645	-1.24306	0.541296	0.2885	4	10866	28961	39827
9	134862726	T	C	rs529584449	0.02167	-2.2961	-1.04754	0.456225	0.3508	7	17714	38321	56035
9	134426045	C	T	rs112828937	0.02177	2.29436	0.0362355	0.0157933	1.0369	23	36760	375188	411948
9	133581183	T	C	rs181118015	0.02181	2.29366	0.355574	0.155025	1.427	13	18860	44004	62864
9	135182502	T	C	rs554644673	0.02183	2.29331	0.393393	0.171539	1.482	4	10914	29477	40391
9	133928127	T	C	rs541609678	0.02183	-2.29331	-0.332958	0.145187	0.7168	18	28004	55512	83516
9	133493997	C	G	rs7870186	0.02193	2.29158	0.0301412	0.013153	1.0306	23	36760	375188	411948
9	134674890	A	G	rs78420967	0.02203	2.28985	0.0366212	0.0159928	1.0373	23	36760	375188	411948
9	134457661	T	A	rs4740286	0.02214	2.28796	0.11002	0.0480864	1.1163	23	36760	375188	411948
9	134113514	A	G	rs551740329	0.0222	-2.28693	-1.22963	0.537679	0.2924	6	13663	34817	48480
9	134642520	C	A	rs869381	0.02224	2.28624	0.0278097	0.0121639	1.0282	20	30396	83002	113398
9	134986702	A	G	rs2361544	0.0223	2.28522	0.439995	0.19254	1.5527	13	23522	46551	70073
9	134659369	G	T	rs543923683	0.02232	-2.28488	-0.480943	0.21049	0.6182	17	27838	52892	80730
9	133487543	C	G	rs138814893	0.02236	2.2842	0.0749219	0.0328001	1.0778	22	35630	372487	408117
9	133470384	G	A	rs144073631	0.02238	-2.28386	-0.413094	0.180876	0.6616	7	9510	18011	27521
9	134912151	C	T	rs117232341	0.02239	2.28369	0.246235	0.107823	1.2792	15	22244	48155	70399
9	134947267	C	T	rs534255302	0.02248	-2.28216	-1.12086	0.491139	0.326	5	12454	21693	34147
9	133914135	C	G	rs7020182	0.02253	2.28131	0.0651321	0.0285503	1.0673	19	29207	81787	110994
9	134757969	G	A	rs182168315	0.02253	-2.28131	-0.300295	0.131632	0.7406	19	30499	339956	370455
9	133914837	T	A	rs116924374	0.02254	-2.28114	-0.131933	0.0578362	0.8764	20	34022	343356	377378
9	135236821	G	A	rs751151209	0.02256	-2.2808	-1.5274	0.669675	0.2171	5	12487	30953	43440
9	135295353	G	T	rs574526591	0.02264	-2.27946	-0.655274	0.287469	0.5193	4	6585	22929	29514
9	134198900	G	A	rs2986599	0.02272	2.27811	0.0232281	0.0101962	1.0235	23	36760	375188	411948
9	134477779	G	C	rs758232363	0.02274	-2.27777	-1.96826	0.864114	0.1397	5	9501	28054	37555
9	134197276	C	T	rs4740225	0.0228	-2.27677	-0.0232686	0.01022	0.977	23	36760	375188	411948
9	134613973	T	G	rs4740181	0.02284	-2.2761	-0.0325232	0.014289	0.968	23	36760	375188	411948
9	133967342	C	T	rs563471469	0.02297	-2.27393	-0.756513	0.332689	0.4693	8	11335	30233	41568
9	133677970	A	G	rs11244148	0.02297	-2.27393	-0.0296348	0.0130324	0.9708	23	36760	375188	411948
9	133962749	A	C	rs72768541	0.02298	-2.27377	-0.132275	0.0581744	0.8761	20	34022	343356	377378
9	134775573	G	A	rs935551546	0.02299	-2.2736	-0.843738	0.371102	0.4301	11	18964	44730	63694
9	133508871	C	T	rs186645081	0.02323	-2.26963	-0.512494	0.225805	0.599	15	23654	48890	72544
9	134398001	G	A	rs546057610	0.02329	-2.26864	-0.862039	0.37998	0.4223	15	26307	53796	80103
9	134182281	G	A	rs141342850	0.02334	-2.26782	-1.98704	0.87619	0.1371	3	3431	5236	8667
9	133932676	C	T	rs3739511	0.0234	-2.26684	-0.0275768	0.0121653	0.9728	22	35630	372487	408117
9	134465679	G	A	rs4740289	0.02343	2.26635	0.126545	0.0558363	1.1349	20	30396	83002	113398
9	134289348	C	T	rs569704604	0.02351	-2.26504	-0.941865	0.415826	0.3899	5	11994	29422	41416
9	134913045	G	A	rs954928123	0.02366	-2.26261	-1.47403	0.651476	0.229	6	13382	32745	46127
9	135298380	G	A	rs79732693	0.02367	-2.26244	-0.0773131	0.0341724	0.9256	22	35630	372487	408117
9	134419944	C	T	rs10118986	0.02379	-2.2605	-0.454918	0.201246	0.6345	16	27207	51187	78394
9	134667350	C	T	rs11243532	0.02382	2.26002	0.0367176	0.0162466	1.0374	23	36760	375188	411948
9	135288778	T	C	rs4637976	0.02388	2.25905	0.0267393	0.0118365	1.0271	23	36760	375188	411948
9	134070656	G	A	rs141249502	0.02396	-2.25777	-0.636011	0.281699	0.5294	9	15840	38629	54469
9	134275873	T	G	rs140505166	0.02408	2.25585	0.0649447	0.0287894	1.0671	22	35630	372487	408117
9	135257703	C	T	rs11243755	0.02409	-2.25569	-0.0275768	0.0122254	0.9728	23	36760	375188	411948
9	135344549	T	C	rs7864193	0.0241	2.25553	0.0795503	0.035269	1.0828	22	35630	372487	408117
9	133605721	G	A	rs144710369	0.02418	-2.25426	-1.99805	0.886343	0.1356	3	6213	24981	31194
9	135257019	A	G	rs12685766	0.02426	-2.25299	-0.0275768	0.0122401	0.9728	23	36760	375188	411948
9	134651513	G	A	rs3012734	0.02439	2.25093	0.0348844	0.0154978	1.0355	23	36760	375188	411948
9	134644553	C	T	rs2031873	0.02452	2.24888	0.0321767	0.0143079	1.0327	23	36760	375188	411948
9	134455789	G	C	rs145204364	0.02471	-2.24591	-0.184043	0.081946	0.8319	17	26961	52834	79795
9	135020049	A	T	rs551608918	0.02473	-2.24559	-0.642454	0.286095	0.526	2	5301	21204	26505
9	134426776	C	G	rs141965932	0.02477	2.24497	0.0363319	0.0161837	1.037	23	36760	375188	411948
9	134189958	A	G	rs111398143	0.02486	2.24357	1.67136	0.744955	5.3194	6	12208	27177	39385
9	133899239	T	C	rs4740394	0.02486	-2.24357	-0.186812	0.0832653	0.8296	11	17274	41026	58300
9	134667161	G	A	rs11243529	0.025	2.2414	0.0344014	0.0153482	1.035	23	36760	375188	411948
9	134557059	G	A	rs138412156	0.02508	-2.24017	-2.55361	1.13992	0.0778	3	4907	18657	23564
9	134211957	G	C	rs4740437	0.02515	-2.23909	-0.0222456	0.00993511	0.978	23	36760	375188	411948
9	133648837	A	G	rs191141203	0.02522	-2.23802	-0.195893	0.0875299	0.8221	19	32296	340214	372510
9	135269174	T	C	rs1185192	0.02526	2.2374	0.0243999	0.0109054	1.0247	23	36760	375188	411948
9	134667205	C	T	rs144008548	0.02532	-2.23649	-0.883098	0.39486	0.4135	9	19498	42357	61855
9	135455002	G	C	rs431195	0.02535	-2.23603	-0.0236781	0.0105894	0.9766	23	36760	375188	411948
9	135032801	T	C	rs1412075	0.02549	2.23389	0.0224462	0.010048	1.0227	22	35630	372487	408117
9	134656555	T	G	rs2987430	0.02556	2.23283	0.0247902	0.0111026	1.0251	23	36760	375188	411948
9	134180675	G	A	rs568395339	0.02563	-2.23177	-0.136163	0.0610113	0.8727	18	28434	80877	109311
9	135148042	C	T	rs751019847	0.0257	-2.23072	-1.57988	0.708239	0.206	4	11562	29825	41387
9	135274899	A	C	rs693650	0.02576	2.22981	0.0243023	0.0108988	1.0246	23	36760	375188	411948
9	135111145	G	A	rs139838218	0.02578	2.22951	0.207177	0.0929248	1.2302	18	32055	341167	373222
9	134181175	A	T	rs569776142	0.02591	-2.22756	-2.16369	0.97133	0.1149	4	9749	25732	35481
9	134467762	C	T	rs562306114	0.02593	-2.22726	-1.76551	0.792682	0.1711	5	11839	30605	42444
9	134933255	G	C	rs190587303	0.02598	2.22651	0.346705	0.155717	1.4144	14	20793	46845	67638
9	134714343	G	A	rs190185387	0.02603	-2.22576	-0.214432	0.0963407	0.807	14	21476	47309	68785
9	133525455	T	C	rs4740356	0.02611	-2.22457	-0.026652	0.0119807	0.9737	21	35220	369567	404787
9	135385450	C	A	rs17149211	0.02614	-2.22413	-0.026652	0.0119832	0.9737	23	36760	375188	411948
9	133688559	A	G	rs11244152	0.02616	-2.22383	-0.028914	0.0130019	0.9715	23	36760	375188	411948
9	133944065	G	A	rs10901341	0.02625	-2.22249	-0.0235757	0.0106078	0.9767	23	36760	375188	411948
9	134209707	T	C	rs10751521	0.02635	-2.22101	-0.0215301	0.00969382	0.9787	23	36760	375188	411948
9	134413057	A	G	rs62580634	0.02638	-2.22057	-0.113281	0.0510142	0.8929	22	35630	372487	408117
9	134805531	T	C	rs73553053	0.02641	-2.22013	-0.0761254	0.0342887	0.9267	22	35630	372487	408117
9	133676052	T	G	rs4740204	0.02643	-2.21983	-0.0291199	0.013118	0.9713	23	36760	375188	411948
9	133610174	G	A	rs117979253	0.02646	2.21939	0.316925	0.142798	1.3729	11	17614	39157	56771
9	134426816	C	T	rs150265844	0.02649	2.21895	0.0362355	0.01633	1.0369	23	36760	375188	411948
9	133731184	T	C	rs1800609	0.02654	-2.21822	-0.0312843	0.0141033	0.9692	23	36760	375188	411948
9	135280617	A	T	rs11243765	0.02657	2.21778	0.0243999	0.011002	1.0247	23	36760	375188	411948
9	134714304	A	G	rs570156023	0.0266	2.21734	1.18329	0.533654	3.2651	6	12599	34164	46763
9	135200603	C	T	rs492507	0.0266	2.21734	0.027907	0.0125858	1.0283	23	36760	375188	411948
9	134600244	T	C	rs182902689	0.02674	2.21529	1.02346	0.461997	2.7828	6	12910	32402	45312
9	133675143	G	A	rs11244146	0.02678	-2.21471	-0.0290169	0.0131019	0.9714	23	36760	375188	411948
9	134273454	A	G	rs186931122	0.02683	-2.21398	-0.254892	0.115128	0.775	15	22244	48155	70399
9	134425622	T	C	rs111689395	0.02683	2.21398	0.0360426	0.0162795	1.0367	23	36760	375188	411948
9	134689974	C	A	rs74461619	0.02684	-2.21384	-0.13376	0.06042	0.8748	20	34022	343356	377378
9	134450016	G	A	rs12345519	0.02689	2.21311	0.10598	0.0478875	1.1118	23	36760	375188	411948
9	133675110	C	A	rs7037741	0.02694	-2.21239	-0.0290169	0.0131157	0.9714	23	36760	375188	411948
9	135242818	G	A	rs571469	0.02697	2.21195	0.0230327	0.0104128	1.0233	22	35630	372487	408117
9	134606292	T	C	rs1971478	0.02705	-2.2108	-0.0314907	0.014244	0.969	23	36760	375188	411948
9	134607747	A	G	rs4991743	0.02715	-2.20935	-0.0314907	0.0142533	0.969	23	36760	375188	411948
9	133784643	C	T	rs10120739	0.02717	2.20907	0.818369	0.370459	2.2668	11	22056	42509	64565
9	133674088	A	G	rs11244145	0.02717	-2.20907	-0.028914	0.0130888	0.9715	23	36760	375188	411948
9	134078861	C	T	rs151279088	0.02724	2.20806	0.199179	0.0902052	1.2204	12	19207	43867	63074
9	133911992	G	A	rs3818799	0.02728	2.20749	0.0601539	0.0272499	1.062	19	29207	81787	110994
9	133913740	A	C	rs55721418	0.02735	2.20649	0.0649447	0.0294335	1.0671	19	29207	81787	110994
9	134416970	C	T	rs11243416	0.02739	2.20591	0.0354637	0.0160766	1.0361	22	35630	372487	408117
9	134259443	C	T	rs2478853	0.02748	2.20463	0.0268367	0.0121729	1.0272	22	35630	372487	408117
9	134410549	G	A	rs572109510	0.02756	2.20349	0.218171	0.0990115	1.2438	19	29198	56791	85989
9	133785868	C	T	rs145525034	0.02761	-2.20278	-0.311155	0.141256	0.7326	13	19980	44777	64757
9	133495155	T	G	rs111691561	0.02761	-2.20278	-0.181402	0.0823512	0.8341	17	26283	52434	78717
9	133480006	G	A	rs150649983	0.02761	2.20278	0.108944	0.0494575	1.1151	22	35630	372487	408117
9	134611627	A	G	rs928013	0.0277	-2.20151	-0.0313875	0.0142573	0.9691	23	36760	375188	411948
9	133508680	G	A	rs73656030	0.02771	2.20137	0.0292675	0.0132951	1.0297	23	36760	375188	411948
9	133672592	G	C	rs11789765	0.02779	-2.20024	-0.0288111	0.0130945	0.9716	23	36760	375188	411948
9	134650097	C	T	rs3012729	0.02793	2.19827	0.0341115	0.0155175	1.0347	23	36760	375188	411948
9	133891707	A	G	rs881678	0.02794	2.19813	0.042197	0.0191968	1.0431	22	35630	372487	408117
9	134562879	G	T	rs186814539	0.0281	2.19589	0.538596	0.245275	1.7136	4	10611	293343	303954
9	133818038	T	C	rs141937116	0.02811	-2.19575	-2.11611	0.963729	0.1205	6	8734	28683	37417
9	133895515	C	T	rs532577419	0.02811	-2.19575	-0.85402	0.388943	0.4257	10	16806	37707	54513
9	133558487	A	G	rs145350217	0.02813	-2.19547	-0.157473	0.0717263	0.8543	18	27472	53649	81121
9	133993418	C	T	rs73658932	0.02821	2.19435	1.17233	0.534247	3.2295	8	18650	37617	56267
9	134634966	A	G	rs62582091	0.02827	-2.19352	-0.0932124	0.0424944	0.911	22	35630	372487	408117
9	134451843	G	A	rs7030401	0.0283	2.1931	0.031983	0.0145835	1.0325	23	36760	375188	411948
9	134231633	G	A	rs578129632	0.02831	-2.19296	-1.71758	0.783223	0.1795	7	15498	36588	52086
9	133672005	C	T	rs9328547	0.02831	-2.19296	-0.0287082	0.013091	0.9717	23	36760	375188	411948
9	133728890	C	T	rs10901293	0.02835	-2.19241	-0.0311811	0.0142223	0.9693	23	36760	375188	411948
9	134199787	G	A	rs566993764	0.02839	-2.19185	-0.170788	0.0779195	0.843	19	29198	56791	85989
9	135157572	A	C	rs147085888	0.02841	-2.19158	-0.182362	0.0832102	0.8333	11	17274	41026	58300
9	133526325	G	A	rs79729392	0.02843	2.1913	0.110826	0.0505752	1.1172	20	30396	83002	113398
9	133916221	A	G	rs4740212	0.02848	-2.19061	-0.0236781	0.0108089	0.9766	22	35630	372487	408117
9	134588458	A	G	rs145934909	0.02857	-2.18937	-0.270891	0.12373	0.7627	18	29027	54107	83134
9	134617346	C	T	rs181477039	0.0286	-2.18896	-0.272596	0.124533	0.7614	18	29027	54107	83134
9	134428546	C	G	rs71503105	0.0286	2.18896	0.0353671	0.0161571	1.036	23	36760	375188	411948
9	133511757	G	C	rs750665	0.02865	2.18827	0.357605	0.163419	1.4299	16	27086	51076	78162
9	134602930	A	G	rs10793890	0.02868	-2.18786	-0.0311811	0.0142519	0.9693	23	36760	375188	411948
9	134702650	C	T	rs551352023	0.02884	-2.18567	-1.74297	0.797454	0.175	5	11748	29391	41139
9	133720877	C	T	rs9695008	0.02885	-2.18553	-0.0308717	0.0141255	0.9696	23	36760	375188	411948
9	134087312	A	G	rs112622764	0.02887	2.18526	0.108496	0.0496489	1.1146	21	35220	369567	404787
9	134428128	C	T	rs35861069	0.02891	2.18471	0.0352706	0.0161443	1.0359	23	36760	375188	411948
9	134426531	G	A	rs79722132	0.02895	2.18417	0.0354637	0.0162367	1.0361	23	36760	375188	411948
9	135258476	A	T	rs485915	0.02902	2.18321	0.0267393	0.0122477	1.0271	23	36760	375188	411948
9	134429523	T	C	rs35943903	0.02911	2.18199	0.0352706	0.0161644	1.0359	23	36760	375188	411948
9	134676615	C	G	rs10793899	0.02914	2.18159	0.022935	0.010513	1.0232	23	36760	375188	411948
9	135114068	C	T	rs750018686	0.02915	-2.18145	-0.666505	0.305533	0.5135	9	19721	40038	59759
9	134196406	C	T	rs735107	0.02918	-2.18105	-0.0221434	0.0101526	0.9781	23	36760	375188	411948
9	134622013	T	C	rs144880419	0.02919	2.18091	0.100479	0.0460719	1.1057	20	30396	83002	113398
9	133725767	G	A	rs6597642	0.02932	-2.17916	-0.0306654	0.0140721	0.9698	23	36760	375188	411948
9	133670111	A	G	rs11244143	0.02937	-2.17848	-0.0286053	0.0131308	0.9718	23	36760	375188	411948
9	134449234	T	C	rs13292149	0.0294	2.17808	0.0317893	0.0145951	1.0323	23	36760	375188	411948
9	135126085	T	A	rs183159981	0.02953	2.17634	1.86405	0.856507	6.4498	2	2836	4795	7631
9	133528769	A	T	rs531182773	0.02953	-2.17634	-1.46577	0.673503	0.2309	5	14077	31512	45589
9	135187507	G	C	rs540374295	0.02954	-2.1762	-0.269711	0.123937	0.7636	19	29198	56791	85989
9	134772747	C	T	rs567678991	0.02958	-2.17567	-0.768733	0.353332	0.4636	11	21530	41236	62766
9	133669319	G	A	rs7850838	0.02958	-2.17567	-0.0286053	0.0131478	0.9718	23	36760	375188	411948
9	134450295	C	G	rs12337624	0.02971	2.17394	0.104	0.0478393	1.1096	23	36760	375188	411948
9	133787690	G	A	rs756316154	0.02983	-2.17234	-0.648174	0.298376	0.523	9	16242	42919	59161
9	133663764	T	C	rs4504690	0.02986	-2.17194	-0.0286053	0.0131704	0.9718	23	36760	375188	411948
9	134711859	G	A	rs2987393	0.02987	2.17181	0.0227395	0.0104703	1.023	23	36760	375188	411948
9	133920407	C	T	rs962057834	0.0299	-2.17141	-1.11566	0.513793	0.3277	9	10863	22327	33190
9	133669533	T	C	rs34149255	0.02991	-2.17128	-0.0285024	0.013127	0.9719	23	36760	375188	411948
9	135116987	C	T	rs72765806	0.02995	-2.17075	-0.0303561	0.0139842	0.9701	22	35630	372487	408117
9	133768998	T	A	rs75981952	0.02997	2.17049	0.684813	0.315511	1.9834	11	21774	45007	66781
9	135250473	A	G	rs7030233	0.02998	-2.17035	-0.026652	0.01228	0.9737	23	36760	375188	411948
9	134644175	T	C	rs3012722	0.03009	2.1689	0.031111	0.0143441	1.0316	23	36760	375188	411948
9	133705788	G	T	rs761044053	0.0301	-2.16877	-1.29135	0.595428	0.2749	6	13000	32206	45206
9	133669521	T	C	rs35218356	0.0301	-2.16877	-0.0285024	0.0131422	0.9719	23	36760	375188	411948
9	133754032	A	G	rs11792273	0.03011	-2.16864	-0.0385329	0.0177683	0.9622	23	36760	375188	411948
9	134644153	C	G	rs2987416	0.03014	2.16825	0.031111	0.0143485	1.0316	23	36760	375188	411948
9	133552629	T	A	rs575209277	0.03018	-2.16772	-1.71313	0.790293	0.1803	3	5472	23888	29360
9	133901752	C	T	rs45628035	0.03022	2.16719	0.110557	0.0510139	1.1169	21	31526	85703	117229
9	135302035	G	A	rs187802054	0.03031	-2.16602	-0.41491	0.191554	0.6604	13	24148	47875	72023
9	133752562	A	T	rs35503499	0.03035	2.16549	0.689741	0.318515	1.9932	8	19047	32520	51567
9	134191107	T	C	rs73547671	0.03037	2.16523	1.61219	0.744583	5.0138	6	12208	27177	39385
9	133725830	T	C	rs6597643	0.03037	-2.16523	-0.0304592	0.0140674	0.97	23	36760	375188	411948
9	134804217	G	A	rs958983436	0.03043	-2.16445	-1.8439	0.851901	0.1582	2	5565	7757	13322
9	133663852	T	C	rs4504691	0.03049	-2.16367	-0.0285024	0.0131732	0.9719	23	36760	375188	411948
9	134210820	C	T	rs6597684	0.03053	-2.16315	-0.0212236	0.00981147	0.979	23	36760	375188	411948
9	134641934	A	G	rs10793894	0.03054	2.16302	0.0243023	0.0112354	1.0246	22	35630	372487	408117
9	133671765	G	T	rs554893739	0.03056	-2.16276	-0.419767	0.194089	0.6572	13	20884	44256	65140
9	135291157	C	T	rs10901174	0.03058	2.1625	0.0255703	0.0118244	1.0259	23	36760	375188	411948
9	133751233	C	T	rs116320520	0.03078	2.15991	0.711036	0.329198	2.0361	7	17858	31305	49163
9	133761616	C	T	rs115230463	0.03078	2.15991	0.709709	0.328584	2.0334	9	20332	35013	55345
9	133668799	T	C	rs10901284	0.03085	-2.159	-0.0282966	0.0131063	0.9721	23	36760	375188	411948
9	134708419	C	G	rs141956997	0.03086	2.15887	0.0889262	0.041191	1.093	23	36760	375188	411948
9	134345644	C	T	rs188164206	0.03097	-2.15746	-3.82127	1.77119	0.0219	3	7225	22222	29447
9	133499884	A	G	rs183889908	0.03104	2.15656	0.126104	0.0584746	1.1344	19	28670	79860	108530
9	133663776	C	T	rs4602941	0.03104	-2.15656	-0.0283995	0.0131689	0.972	23	36760	375188	411948
9	134460693	G	A	rs753160	0.03118	2.15477	0.101112	0.0469245	1.1064	23	36760	375188	411948
9	133905288	G	C	rs140634175	0.03119	-2.15464	-0.78176	0.362826	0.4576	8	14243	33935	48178
9	133677168	T	G	rs11244147	0.03121	-2.15438	-0.0280909	0.0130389	0.9723	23	36760	375188	411948
9	133755282	T	G	rs11793797	0.03135	-2.1526	-0.0382212	0.0177558	0.9625	23	36760	375188	411948
9	134182660	C	T	rs138942314	0.03147	2.15108	1.24887	0.580578	3.4864	6	12208	27177	39385
9	135002734	A	C	rs78893914	0.03154	-2.15019	-0.752685	0.350055	0.4711	10	15986	34947	50933
9	133512713	G	A	rs752085496	0.03156	2.14994	1.47611	0.686583	4.3759	5	12756	31104	43860
9	133659721	T	G	rs34711855	0.0316	-2.14943	-0.0795845	0.0370258	0.9235	22	35630	372487	408117
9	134489208	A	G	rs746754	0.03184	2.14641	0.0211742	0.00986494	1.0214	23	36760	375188	411948
9	135266891	C	T	rs537195285	0.03194	-2.14516	-1.02304	0.476907	0.3595	2	5301	21204	26505
9	134596283	C	T	rs7875167	0.03196	-2.14491	-0.0308717	0.014393	0.9696	23	36760	375188	411948
9	134002638	C	T	rs771534650	0.03197	-2.14479	-1.07734	0.502307	0.3405	6	14398	34620	49018
9	134190662	G	A	rs28533398	0.0322	2.14192	1.60453	0.749107	4.9755	6	12208	27177	39385
9	134856223	C	T	rs557553706	0.03224	-2.14142	-1.04897	0.489845	0.3503	8	16152	34268	50420
9	135367593	T	A	rs777495527	0.03227	-2.14105	-0.611383	0.285553	0.5426	10	20325	41350	61675
9	135384477	G	A	rs7864426	0.03238	-2.13969	-0.0297378	0.0138982	0.9707	23	36760	375188	411948
9	134446942	G	A	rs35877293	0.03257	2.13734	0.0320799	0.0150092	1.0326	23	36760	375188	411948
9	133711263	G	A	rs2987903	0.03268	-2.13599	-0.03015	0.0141152	0.9703	23	36760	375188	411948
9	135108862	G	T	rs943754	0.0327	2.13575	0.0275179	0.0128844	1.0279	23	36760	375188	411948
9	135202788	T	C	rs148078248	0.03277	-2.13489	-0.628671	0.294475	0.5333	11	22245	47905	70150
9	133481933	C	T	rs10793947	0.03277	2.13489	0.0260575	0.0122056	1.0264	22	35630	372487	408117
9	133618576	C	T	rs369036156	0.03286	2.13379	2.17915	1.02126	8.8388	6	12814	31124	43938
9	133727453	T	A	rs7872328	0.03294	-2.13281	-0.0300469	0.0140879	0.9704	23	36760	375188	411948
9	134069091	C	T	rs117178420	0.03298	-2.13233	-0.157122	0.0736856	0.8546	19	29198	56791	85989
9	134898559	T	C	rs572822838	0.03311	-2.13075	-0.71233	0.33431	0.4905	14	23165	49131	72296
9	134490380	C	T	rs1544305	0.03318	-2.1299	-0.026652	0.0125133	0.9737	23	36760	375188	411948
9	135417435	G	A	rs184046631	0.03324	-2.12917	-0.21965	0.103162	0.8028	17	24486	52176	76662
9	134450735	C	T	rs66509550	0.03338	2.12748	0.0317893	0.0149422	1.0323	23	36760	375188	411948
9	133472268	C	T	rs141536268	0.03342	2.127	0.10562	0.049657	1.1114	22	35630	372487	408117
9	133755528	A	G	rs2227985	0.03347	-2.1264	-0.0378057	0.0177792	0.9629	23	36760	375188	411948
9	134494458	C	T	rs368959014	0.03349	-2.12616	-0.335193	0.157652	0.7152	10	20627	42525	63152
9	134258779	A	G	rs542305	0.03353	2.12568	0.0210763	0.0099151	1.0213	23	36760	375188	411948
9	134182244	G	C	rs146463557	0.03358	2.12508	1.24554	0.586113	3.4748	6	12208	27177	39385
9	134621337	C	A	rs117644916	0.03362	-2.1246	-0.0976128	0.0459441	0.907	22	35630	372487	408117
9	134075117	G	A	rs72768592	0.03363	-2.12448	-0.155719	0.0732973	0.8558	19	29198	56791	85989
9	133567548	T	C	rs191094380	0.03365	-2.12424	-1.6676	0.785032	0.1887	3	5472	23888	29360
9	134676400	T	C	rs10901101	0.03368	2.12388	0.0222506	0.0104764	1.0225	23	36760	375188	411948
9	133673777	G	C	rs4740371	0.03375	-2.12305	-0.0277824	0.0130861	0.9726	23	36760	375188	411948
9	133580306	G	A	rs553694585	0.03381	-2.12233	-0.906588	0.427166	0.4039	7	14183	31224	45407
9	133509791	C	T	rs116892879	0.03388	2.1215	0.125839	0.0593163	1.1341	20	29080	82780	111860
9	133581152	C	A	rs113095457	0.03413	2.11853	0.153751	0.0725741	1.1662	20	34022	343356	377378
9	134544298	G	A	rs56200792	0.03421	2.11759	0.0223484	0.0105537	1.0226	23	36760	375188	411948
9	133711792	G	A	rs530715658	0.03422	-2.11747	-1.84706	0.872296	0.1577	7	9484	28810	38294
9	133535262	A	C	rs80206294	0.03424	2.11723	2.10183	0.992723	8.1811	4	7513	9920	17433
9	134413224	C	T	rs10125817	0.03424	-2.11723	-0.431091	0.20361	0.6498	15	25274	48346	73620
9	134419810	C	T	rs10118961	0.03431	-2.11641	-0.424801	0.200718	0.6539	16	27207	51187	78394
9	135437189	C	G	rs533390000	0.03432	-2.11629	-0.146067	0.0690202	0.8641	19	29198	56791	85989
9	134629714	T	C	rs10901084	0.03442	-2.11512	-0.0300469	0.0142058	0.9704	22	35630	372487	408117
9	133693142	C	T	rs80313531	0.03446	-2.11465	-1.30711	0.618124	0.2706	3	8824	24604	33428
9	135457186	C	G	rs370721	0.03449	-2.1143	-0.0339705	0.0160671	0.9666	22	35630	372487	408117
9	134676519	A	T	rs10901102	0.03454	2.11371	0.0221528	0.0104805	1.0224	23	36760	375188	411948
9	134190145	T	C	rs113555631	0.03468	2.11208	1.56039	0.738797	4.7607	6	12208	27177	39385
9	133697174	C	T	rs147115573	0.03471	-2.11173	-1.30306	0.617058	0.2717	3	8824	24604	33428
9	134533756	G	A	rs776891359	0.03484	-2.11021	-1.02415	0.485332	0.3591	7	13459	32791	46250
9	135285395	C	T	rs13295738	0.03487	2.10986	0.0260575	0.0123503	1.0264	22	35630	372487	408117
9	133787573	C	T	rs540914775	0.03488	-2.10975	-0.285684	0.135411	0.7515	14	24407	47656	72063
9	133608468	G	T	rs11244119	0.03497	2.10871	0.10616	0.0503438	1.112	20	30396	83002	113398
9	133708258	G	A	rs116778389	0.03503	-2.10801	-1.2928	0.613281	0.2745	3	8824	24604	33428
9	133703533	A	G	rs147728086	0.03504	-2.1079	-1.29536	0.614526	0.2738	3	8824	24604	33428
9	133702356	T	G	rs141743160	0.03506	-2.10766	-1.29719	0.615461	0.2733	3	8824	24604	33428
9	134630976	G	T	rs2987406	0.03511	-2.10709	-0.0305623	0.0145045	0.9699	22	35630	372487	408117
9	135301389	T	G	rs999483	0.03515	-2.10663	-0.0269602	0.0127978	0.9734	21	35220	369567	404787
9	133683486	G	C	rs139082359	0.03518	-2.10628	-1.30601	0.620053	0.2709	3	8824	24604	33428
9	135270266	G	T	rs1166316	0.03518	2.10628	0.0377774	0.0179356	1.0385	23	36760	375188	411948
9	134331356	C	G	rs561107977	0.03522	-2.10582	-0.339958	0.161438	0.7118	14	21055	46940	67995
9	133669425	A	G	rs7868208	0.03525	-2.10547	-0.0275768	0.0130976	0.9728	23	36760	375188	411948
9	133467076	T	A	rs757046532	0.03555	-2.10204	-1.88519	0.89684	0.1518	5	12478	29130	41608
9	133682984	A	G	rs114953669	0.03558	-2.1017	-1.30306	0.620003	0.2717	4	9749	25732	35481
9	133734075	C	T	rs3824400	0.0356	-2.10147	-0.0296348	0.014102	0.9708	23	36760	375188	411948
9	133518471	C	T	rs60120614	0.03563	2.10112	0.0758493	0.0360994	1.0788	22	35630	372487	408117
9	133561184	T	C	rs111963268	0.03566	2.10078	0.15212	0.0724111	1.1643	20	34022	343356	377378
9	134084920	A	G	rs747874690	0.03568	2.10056	0.835384	0.397697	2.3057	8	17797	35838	53635
9	134787375	G	A	rs9411325	0.03569	-2.10044	-0.39171	0.186489	0.6759	14	21816	45440	67256
9	134666211	T	C	rs2987361	0.03571	2.10021	0.0355602	0.0169317	1.0362	22	35630	372487	408117
9	135074580	A	G	rs570676270	0.03575	2.09976	0.334542	0.159324	1.3973	14	23924	48546	72470
9	135293853	A	G	rs7041015	0.03587	2.0984	0.0249853	0.0119068	1.0253	23	36760	375188	411948
9	133910108	G	A	rs58040086	0.03615	-2.09524	-0.0229616	0.010959	0.9773	22	35630	372487	408117
9	133726956	A	T	rs3808820	0.03621	-2.09456	-0.0295318	0.0140993	0.9709	23	36760	375188	411948
9	134721548	A	G	rs113843234	0.03623	-2.09434	-0.107697	0.0514228	0.8979	22	35630	372487	408117
9	134712325	G	A	rs146949822	0.03627	2.09389	0.127425	0.0608558	1.1359	20	33243	345061	378304
9	134258176	T	C	rs2986612	0.03633	2.09321	0.0230327	0.0110035	1.0233	23	36760	375188	411948
9	134379237	G	C	rs572703924	0.03637	-2.09277	-0.550606	0.2631	0.5766	12	20280	46280	66560
9	135443530	C	A	rs56266038	0.03644	-2.09198	-0.0364565	0.0174268	0.9642	23	36760	375188	411948
9	134135030	A	T	rs748144589	0.03645	-2.09187	-1.03902	0.496696	0.3538	8	16859	31891	48750
9	134182402	C	T	rs546994555	0.03646	-2.09176	-0.480296	0.229614	0.6186	10	16594	40876	57470
9	135021639	C	T	rs188094366	0.03657	-2.09053	-0.648174	0.310052	0.523	12	20938	43964	64902
9	134430036	G	A	rs12351657	0.03657	2.09053	0.0270313	0.0129304	1.0274	23	36760	375188	411948
9	134483805	A	C	rs1410562	0.03671	-2.08897	-0.026036	0.0124635	0.9743	23	36760	375188	411948
9	134467456	A	G	rs2296951	0.03687	2.0872	0.0306262	0.0146733	1.0311	23	36760	375188	411948
9	134189981	G	A	rs112932327	0.03694	2.08643	1.53981	0.738013	4.6637	6	12208	27177	39385
9	135427475	C	T	rs779304849	0.03699	-2.08587	-0.950623	0.455743	0.3865	4	10554	28112	38666
9	133668926	T	C	rs7868336	0.03703	-2.08543	-0.0272684	0.0130757	0.9731	23	36760	375188	411948
9	133956182	A	G	rs10901347	0.03711	-2.08455	-0.0204068	0.00978954	0.9798	23	36760	375188	411948
9	133912989	C	T	rs189762165	0.03721	-2.08345	-0.391858	0.188081	0.6758	8	11018	29127	40145
9	134464431	G	C	rs3824397	0.03722	2.08334	0.0305292	0.014654	1.031	23	36760	375188	411948
9	134482970	G	T	rs146569009	0.03723	-2.08323	-0.101922	0.0489249	0.9031	22	35630	372487	408117
9	135294094	C	G	rs6597575	0.03729	2.08257	0.0247902	0.0119036	1.0251	23	36760	375188	411948
9	133628947	G	A	rs553240903	0.0373	-2.08247	-0.372659	0.178951	0.6889	14	21471	47245	68716
9	134992061	T	A	rs144185139	0.0373	-2.08247	-0.148964	0.0715326	0.8616	21	34432	346276	380708
9	135311777	T	C	rs79519379	0.03736	2.08181	0.174793	0.0839622	1.191	19	32833	342141	374974
9	134479899	G	A	rs4237111	0.03746	-2.08072	-0.0248051	0.0119214	0.9755	23	36760	375188	411948
9	134182138	G	A	rs531841699	0.0376	2.07919	0.196635	0.0945731	1.2173	18	29027	54107	83134
9	134486977	A	G	rs1410563	0.03768	-2.07832	-0.0259334	0.0124781	0.9744	23	36760	375188	411948
9	133663058	T	C	rs11244140	0.0377	-2.0781	-0.0272684	0.0131218	0.9731	23	36760	375188	411948
9	134265314	G	T	rs2991189	0.0378	2.07702	0.0252778	0.0121702	1.0256	22	35630	372487	408117
9	134258407	A	G	rs748185	0.03782	2.0768	0.0228372	0.0109964	1.0231	23	36760	375188	411948
9	134502556	A	G	rs7030417	0.03792	-2.07572	-0.026036	0.0125431	0.9743	23	36760	375188	411948
9	135292691	G	A	rs11243773	0.03797	2.07518	0.024595	0.011852	1.0249	23	36760	375188	411948
9	133780929	A	G	rs576570076	0.03812	-2.07356	-0.696754	0.336018	0.4982	10	21645	41056	62701
9	133694284	C	T	rs78733147	0.03817	-2.07302	-0.0889405	0.0429037	0.9149	22	35630	372487	408117
9	134499896	A	G	rs2031878	0.03819	2.07281	0.0199007	0.00960081	1.0201	23	36760	375188	411948
9	134980359	T	C	rs574369878	0.03824	2.07227	0.264669	0.127719	1.303	14	21169	45992	67161
9	134038264	G	C	rs190847346	0.03832	-2.07142	-0.816219	0.394039	0.4421	6	11997	35938	47935
9	134257564	C	T	rs2007730	0.03836	2.07099	0.0206846	0.00998779	1.0209	23	36760	375188	411948
9	135370664	C	T	rs188280245	0.03837	2.07088	1.06105	0.512366	2.8894	10	22262	326104	348366
9	135212120	A	G	rs763722286	0.03856	-2.06885	-1.05068	0.507856	0.3497	6	13663	34817	48480
9	133710072	G	C	rs3134875	0.03862	-2.06821	-0.0292229	0.0141295	0.9712	23	36760	375188	411948
9	134187810	G	A	rs28375536	0.03863	2.06811	1.57871	0.76336	4.8487	6	11794	26864	38658
9	135255168	C	G	rs12684324	0.03863	-2.06811	-0.0256255	0.0123908	0.9747	23	36760	375188	411948
9	133614401	C	T	rs117013965	0.03866	2.06779	0.250447	0.121119	1.2846	11	17274	41026	58300
9	133765656	G	A	rs10901296	0.03866	-2.06779	-0.0381173	0.0184339	0.9626	23	36760	375188	411948
9	135443541	C	T	rs56254152	0.03868	-2.06758	-0.0359381	0.0173818	0.9647	23	36760	375188	411948
9	135386369	G	A	rs77784380	0.03874	-2.06694	-0.143293	0.0693263	0.8665	19	29198	56791	85989
9	134257842	A	G	rs746065	0.03885	2.06577	0.0227395	0.0110077	1.023	23	36760	375188	411948
9	134118833	G	T	rs544875223	0.03887	-2.06556	-0.857315	0.415052	0.4243	7	14226	31922	46148
9	134257466	T	C	rs2986611	0.03887	2.06556	0.0206846	0.010014	1.0209	23	36760	375188	411948
9	133733961	A	G	rs3780284	0.0389	-2.06524	-0.0291199	0.0141	0.9713	23	36760	375188	411948
9	133915854	G	C	rs2050465	0.03893	2.06493	0.0209784	0.0101594	1.0212	22	35630	372487	408117
9	134329717	A	G	rs767396536	0.039	-2.06419	-0.919045	0.445233	0.3989	10	18066	40613	58679
9	134097687	C	T	rs531317844	0.03921	-2.06198	-0.632428	0.30671	0.5313	10	20254	47484	67738
9	133663242	G	A	rs10901283	0.03929	-2.06114	-0.0270629	0.0131301	0.9733	23	36760	375188	411948
9	134663664	T	C	rs4740314	0.03935	2.06051	0.0315956	0.0153339	1.0321	23	36760	375188	411948
9	134409294	G	A	rs1019170526	0.03939	-2.06009	-0.895508	0.434694	0.4084	6	14398	34620	49018
9	135087866	A	G	rs142276229	0.03945	-2.05946	-0.586088	0.284583	0.5565	10	18016	42902	60918
9	133665081	G	A	rs2183224	0.03958	-2.05811	-0.0269602	0.0130995	0.9734	23	36760	375188	411948
9	134493779	C	G	rs3890084	0.03979	-2.05592	-0.0259334	0.012614	0.9744	23	36760	375188	411948
9	135389903	C	G	rs559291349	0.0398	-2.05582	-0.241689	0.117564	0.7853	17	26278	52370	78648
9	134606495	T	C	rs34181662	0.03995	-2.05427	-0.115972	0.0564543	0.8905	21	34432	346276	380708
9	134077768	G	A	rs563344595	0.03996	-2.05416	-1.3149	0.640117	0.2685	5	9187	24347	33534
9	134341904	C	T	rs117602131	0.04002	2.05354	0.266203	0.129631	1.305	18	28059	56050	84109
9	133668039	C	G	rs7027136	0.04003	-2.05344	-0.0268575	0.0130793	0.9735	23	36760	375188	411948
9	135390117	A	G	rs570594289	0.04009	-2.05282	-0.777399	0.378698	0.4596	7	16586	38631	55217
9	134508384	C	G	rs571824819	0.04017	-2.052	-2.37516	1.15749	0.093	3	6538	23181	29719
9	134655176	A	G	rs3012740	0.04021	2.05159	0.0204887	0.00998675	1.0207	23	36760	375188	411948
9	134441164	A	G	rs7853794	0.04039	2.04974	0.0208805	0.0101869	1.0211	23	36760	375188	411948
9	134445326	T	G	rs6597513	0.04041	2.04953	0.0204887	0.00999675	1.0207	23	36760	375188	411948
9	134965233	A	G	rs746368464	0.04044	-2.04923	-0.520708	0.2541	0.5941	15	26307	53796	80103
9	134458580	T	C	rs7854760	0.04056	2.048	0.02985	0.0145752	1.0303	23	36760	375188	411948
9	133482753	C	A	rs117604762	0.04058	2.0478	0.121421	0.0592934	1.1291	19	28670	79860	108530
9	133741983	T	C	rs193285541	0.04061	-2.04749	-0.35311	0.17246	0.7025	10	23125	327974	351099
9	133870575	G	C	rs533791948	0.04065	-2.04708	-0.714779	0.34917	0.4893	10	18176	40755	58931
9	133481912	A	G	rs7042969	0.04075	2.04606	0.0247902	0.012116	1.0251	22	35630	372487	408117
9	134208659	C	T	rs186038227	0.04077	2.04586	0.175129	0.0856016	1.1914	18	27472	53649	81121
9	133902009	C	T	rs761549194	0.04091	2.04444	1.9066	0.93258	6.7302	5	12847	32318	45165
9	135056393	T	G	rs141458414	0.04096	2.04393	0.118227	0.057843	1.1255	18	27481	78645	106126
9	134461043	G	A	rs753157	0.04099	2.04363	0.0942187	0.0461036	1.0988	22	35630	372487	408117
9	134877543	G	C	rs544773009	0.04117	-2.04181	-1.01805	0.498599	0.3613	4	10550	27746	38296
9	133867792	G	A	rs115875200	0.04135	-2.04	-1.48281	0.726864	0.227	5	11778	32738	44516
9	134344044	T	C	rs538733900	0.04144	-2.0391	-1.07002	0.524753	0.343	12	23779	48222	72001
9	135359083	C	T	rs574891733	0.0415	2.0385	0.192189	0.0942798	1.2119	20	30328	59492	89820
9	135258963	T	G	rs780949818	0.04159	-2.0376	-1.40977	0.691877	0.2442	6	12853	34901	47754
9	135367629	C	A	rs539853723	0.0416	-2.0375	-1.69991	0.834312	0.1827	7	17225	37156	54381
9	133660295	A	G	rs9695221	0.04165	-2.037	-0.0268575	0.0131848	0.9735	23	36760	375188	411948
9	133916387	G	T	rs11244254	0.04167	2.0368	0.0203907	0.0100111	1.0206	22	35630	372487	408117
9	133520811	T	C	rs144643873	0.04169	2.0366	0.0671912	0.0329919	1.0695	22	35630	372487	408117
9	133684569	G	A	rs34771371	0.04195	-2.03402	-1.18974	0.584922	0.3043	5	12033	28115	40148
9	135295643	G	T	rs13301456	0.04198	2.03372	0.0242047	0.0119017	1.0245	23	36760	375188	411948
9	134076815	T	C	rs535778397	0.042	2.03352	0.448077	0.220346	1.5653	10	17617	39471	57088
9	134053897	C	T	rs191737255	0.042	-2.03352	-0.274042	0.134762	0.7603	12	22195	46840	69035
9	134277192	C	T	rs747984422	0.04202	-2.03332	-0.575009	0.282793	0.5627	13	21176	48804	69980
9	134458524	A	G	rs7851427	0.04202	2.03332	0.0295588	0.0145372	1.03	23	36760	375188	411948
9	135132633	A	G	rs764899617	0.04226	-2.03095	-1.19567	0.588726	0.3025	4	10914	29477	40391
9	134457144	T	C	rs13287332	0.04233	2.03026	0.0295588	0.0145591	1.03	23	36760	375188	411948
9	133753518	A	T	rs34759251	0.04234	2.03016	0.6517	0.321009	1.9188	8	19143	33798	52941
9	134460725	T	A	rs753159	0.04235	2.03006	0.0295588	0.0145605	1.03	23	36760	375188	411948
9	134457002	C	T	rs13298424	0.04239	2.02967	0.0295588	0.0145633	1.03	23	36760	375188	411948
9	134882194	C	T	rs186327075	0.04243	-2.02928	-1.3164	0.648701	0.2681	4	8975	14768	23743
9	134425538	A	C	rs113604594	0.0425	2.02859	0.0329511	0.0162433	1.0335	23	36760	375188	411948
9	133579403	C	G	rs188916148	0.04254	-2.0282	-0.313752	0.154695	0.7307	16	27060	51918	78978
9	134658711	T	A	rs11792199	0.04267	-2.02693	-0.0556184	0.0274398	0.9459	22	35630	372487	408117
9	135110249	C	T	rs141133491	0.04272	2.02644	0.193014	0.095248	1.2129	17	26815	54297	81112
9	133939586	C	T	rs12339164	0.04279	2.02575	0.0199007	0.00982383	1.0201	22	35630	372487	408117
9	134417954	G	A	rs146772756	0.0428	2.02566	0.053446	0.0263845	1.0549	22	35630	372487	408117
9	133955154	G	C	rs915398	0.04283	-2.02536	-0.0211215	0.0104285	0.9791	23	36760	375188	411948
9	134774362	C	T	rs570352499	0.04286	-2.02507	-1.31379	0.648761	0.2688	8	11465	28034	39499
9	135292355	C	T	rs10156646	0.04289	-2.02478	-0.0308717	0.0152469	0.9696	22	35630	372487	408117
9	134447223	A	G	rs13296756	0.0429	2.02468	0.0330479	0.0163225	1.0336	23	36760	375188	411948
9	135272198	G	A	rs566534269	0.04297	-2.024	-1.0106	0.499309	0.364	2	5301	21204	26505
9	134189745	A	G	rs111844352	0.04297	2.024	1.47855	0.730511	4.3866	6	12208	27177	39385
9	134708904	G	A	rs113250581	0.0431	-2.02274	-0.148616	0.0734726	0.8619	14	21088	313949	335037
9	135382198	C	T	rs7021144	0.04314	-2.02235	-0.0241902	0.0119614	0.9761	23	36760	375188	411948
9	134505394	T	C	rs4740174	0.04316	-2.02216	-0.025523	0.0126216	0.9748	23	36760	375188	411948
9	134403849	C	A	rs537908754	0.04328	-2.021	-0.85449	0.422806	0.4255	9	15860	35749	51609
9	134456310	T	C	rs34466733	0.04329	2.0209	0.0294617	0.0145785	1.0299	23	36760	375188	411948
9	134717091	A	G	rs729010	0.04332	2.02061	0.0209784	0.0103822	1.0212	23	36760	375188	411948
9	133669338	G	T	rs6597640	0.04336	-2.02023	-0.0264467	0.0130909	0.9739	23	36760	375188	411948
9	135012179	G	A	rs7026718	0.04339	2.01994	0.0200967	0.00994918	1.0203	23	36760	375188	411948
9	133645442	C	T	rs570979119	0.0434	-2.01984	-0.672169	0.332783	0.5106	9	16322	30198	46520
9	133991942	C	T	rs558935922	0.04364	2.01753	1.33382	0.661113	3.7955	4	9263	12433	21696
9	134444504	T	C	rs7019603	0.04367	2.01724	0.0201947	0.010011	1.0204	23	36760	375188	411948
9	134947422	C	T	rs562110055	0.04371	-2.01686	-0.296252	0.146888	0.7436	17	27838	52892	80730
9	133737372	C	G	rs542705640	0.04375	2.01648	0.856286	0.424644	2.3544	7	12969	33703	46672
9	134607554	C	T	rs72759889	0.0438	-2.016	-0.0479305	0.0237751	0.9532	22	35630	372487	408117
9	133979801	C	T	rs72768550	0.04398	2.01428	0.0415257	0.0206157	1.0424	22	35630	372487	408117
9	134627794	G	A	rs979254901	0.04413	-2.01285	-1.1385	0.565613	0.3203	8	9578	19834	29412
9	134035015	C	A	rs148259408	0.04443	2.01001	1.23107	0.61247	3.4249	4	9942	21817	31759
9	133586675	G	A	rs558378956	0.04443	-2.01001	-0.446756	0.222265	0.6397	12	21710	45728	67438
9	135133550	C	T	rs112700539	0.04447	2.00963	2.82997	1.4082	16.9449	2	5301	21204	26505
9	133995280	C	T	rs78160327	0.04448	-2.00954	-0.763355	0.379866	0.4661	10	20283	42539	62822
9	134440929	A	G	rs4237110	0.04454	2.00897	0.0200967	0.0100035	1.0203	23	36760	375188	411948
9	134633346	A	T	rs10793891	0.0447	2.00747	0.0292675	0.0145793	1.0297	22	35630	372487	408117
9	133569116	G	T	rs192519272	0.04471	-2.00737	-0.469044	0.233661	0.6256	10	17747	42312	60059
9	134190110	G	A	rs112453699	0.04472	2.00728	1.44149	0.718133	4.227	6	12208	27177	39385
9	135139307	G	A	rs1056912	0.04474	2.00709	0.238623	0.11889	1.2695	11	18282	42739	61021
9	134011987	A	G	rs570374032	0.04496	-2.00503	-0.475137	0.236973	0.6218	12	15329	37740	53069
9	134258947	C	G	rs540621	0.04497	2.00493	0.0270313	0.0134824	1.0274	16	22696	343080	365776
9	134471725	C	T	rs35658906	0.04503	2.00437	0.127865	0.0637932	1.1364	20	34981	343373	378354
9	135076230	T	C	rs143295457	0.04508	-2.00391	-0.60899	0.303901	0.5439	5	10820	27949	38769
9	133855238	T	C	rs908521392	0.04511	-2.00363	-0.905104	0.451732	0.4045	8	14254	36196	50450
9	135400653	C	T	rs117477041	0.04517	2.00307	0.0812113	0.0405434	1.0846	21	34436	371208	405644
9	134089359	G	C	rs538146580	0.04524	-2.00242	-0.431245	0.215362	0.6497	11	21430	43565	64995
9	133895287	A	G	rs115812171	0.04534	2.00149	0.0390284	0.0194997	1.0398	22	35630	372487	408117
9	134404164	T	C	rs538680239	0.04541	-2.00084	-0.931912	0.465761	0.3938	9	15860	35749	51609
9	133619579	G	T	rs143873445	0.04552	-1.99982	-0.065499	0.0327525	0.9366	22	35630	372487	408117
9	134568131	T	C	rs991504051	0.04558	-1.99926	-1.09184	0.546119	0.3356	7	9067	19019	28086
9	135318224	C	T	rs576511987	0.0458	-1.99723	-0.869884	0.435545	0.419	10	21054	43586	64640
9	134269462	G	C	rs970098587	0.04594	-1.99594	-0.408419	0.204625	0.6647	8	15522	36676	52198
9	135016498	A	G	rs2001240	0.04643	1.99146	0.0199987	0.0100422	1.0202	23	36760	375188	411948
9	134789205	C	T	rs142091619	0.0465	-1.99083	-0.302187	0.15179	0.7392	15	22781	50082	72863
9	135296341	C	T	rs7037570	0.04656	1.99028	0.0237165	0.0119162	1.024	23	36760	375188	411948
9	133995362	C	T	rs72768558	0.04658	-1.9901	-0.123638	0.0621264	0.8837	20	35049	366883	401932
9	133536022	G	T	rs117067306	0.04666	1.98937	0.103909	0.0522323	1.1095	20	30396	83002	113398
9	135006596	T	C	rs7849414	0.04668	1.98919	0.0199007	0.0100044	1.0201	23	36760	375188	411948
9	134491774	C	T	rs1541055	0.04671	-1.98892	-0.0247026	0.0124201	0.9756	23	36760	375188	411948
9	133897901	C	T	rs114021359	0.04674	1.98865	0.038836	0.0195289	1.0396	22	35630	372487	408117
9	135032890	A	G	rs1412076	0.04679	1.9882	0.0196065	0.00986147	1.0198	23	36760	375188	411948
9	134686245	A	G	rs112333616	0.04686	-1.98756	-0.122281	0.0615229	0.8849	20	34022	343356	377378
9	133523120	G	A	rs753696869	0.04687	-1.98747	-1.00485	0.505591	0.3661	4	11562	29825	41387
9	134572762	G	A	rs547873187	0.04687	-1.98747	-0.428324	0.215512	0.6516	13	20401	45146	65547
9	134432631	G	A	rs775962990	0.04692	-1.98702	-0.976306	0.491341	0.3767	7	13719	35769	49488
9	134878074	G	T	rs182187914	0.04694	1.98684	0.636683	0.32045	1.8902	11	18954	40942	59896
9	133919232	A	G	rs191331458	0.04706	-1.98576	-0.314163	0.158208	0.7304	15	24697	49456	74153
9	134902535	G	C	rs189817087	0.04711	-1.98531	-0.992092	0.499717	0.3708	3	7051	13750	20801
9	135151063	A	G	rs563966194	0.04715	-1.98495	-1.14759	0.578147	0.3174	3	6213	24981	31194
9	133951231	A	G	rs200194697	0.04724	-1.98414	-1.00103	0.504516	0.3675	2	6109	289058	295167
9	134509599	G	A	rs10901078	0.04724	-1.98414	-0.0193867	0.00977083	0.9808	23	36760	375188	411948
9	134420023	C	T	rs11243418	0.04731	1.98351	0.0221528	0.0111685	1.0224	23	36760	375188	411948
9	134988145	A	C	rs74311535	0.04745	1.98226	0.123633	0.0623695	1.1316	21	34432	346276	380708
9	134209882	G	A	rs184033061	0.04746	-1.98217	-0.827822	0.417634	0.437	7	14415	36633	51048
9	134645887	G	A	rs55853361	0.04748	-1.98199	-0.0954102	0.0481385	0.909	22	35630	372487	408117
9	133845370	T	C	rs144976723	0.04752	-1.98164	-7.01312	3.53905	0.0009	2	5301	21204	26505
9	134913740	G	A	rs560970617	0.04752	-1.98164	-1.39958	0.706276	0.2467	8	15273	36557	51830
9	133953834	T	C	rs4740410	0.04752	-1.98164	-0.0210194	0.0106071	0.9792	23	36760	375188	411948
9	135254911	C	G	rs61049439	0.04758	-1.9811	-0.191524	0.0966754	0.8257	18	33078	339762	372840
9	134882758	T	C	rs758814697	0.04772	-1.97985	-0.705827	0.356505	0.4937	13	25358	50138	75496
9	135351031	C	T	rs482275	0.04781	-1.97905	-0.0191828	0.00969293	0.981	23	36760	375188	411948
9	133874462	T	G	rs10118337	0.04785	-1.9787	-0.0269602	0.0136252	0.9734	18	28425	55881	84306
9	134877332	G	T	rs78831938	0.04791	-1.97817	-0.992902	0.501931	0.3705	3	7051	13750	20801
9	135414310	T	C	rs138266548	0.04792	-1.97808	-0.0347985	0.0175921	0.9658	23	36760	375188	411948
9	134949253	C	T	rs188922617	0.04811	1.9764	0.339824	0.171941	1.4047	12	20111	43346	63457
9	135417086	C	T	rs147767218	0.04815	-1.97604	-0.959459	0.485546	0.3831	7	12457	30783	43240
9	135112285	C	T	rs66919296	0.04817	-1.97587	-0.0276796	0.0140088	0.9727	22	35630	372487	408117
9	133903892	G	A	rs113484212	0.04821	-1.97551	-0.0549843	0.0278329	0.9465	22	35630	372487	408117
9	133887828	G	T	rs12003080	0.04838	1.97402	0.0344014	0.0174271	1.035	22	35630	372487	408117
9	134968259	C	T	rs190273107	0.04845	-1.9734	-0.770893	0.390642	0.4626	10	15918	37857	53775
9	134262607	C	T	rs144455890	0.0487	1.97121	0.108675	0.0551312	1.1148	20	34022	343356	377378
9	134902801	C	T	rs539674286	0.04881	-1.97025	-0.98457	0.499719	0.3736	3	7051	13750	20801
9	134395247	G	A	rs184619150	0.04886	-1.96981	-0.183322	0.0930658	0.8325	16	22755	48970	71725
9	134993718	T	C	rs539810811	0.04887	-1.96972	-1.23718	0.628101	0.2902	4	9976	25530	35506
9	133732752	C	T	rs10901294	0.0489	-1.96946	-0.0357308	0.0181424	0.9649	23	36760	375188	411948
9	135246548	C	T	rs1183223	0.04891	1.96938	0.0236189	0.0119931	1.0239	23	36760	375188	411948
9	133930203	G	A	rs111521375	0.04897	-1.96885	-0.191524	0.0972768	0.8257	13	19980	44777	64757
9	133752569	A	G	rs35199199	0.0491	1.96772	0.644639	0.327607	1.9053	7	17858	31305	49163
9	133728489	G	A	rs116931749	0.0491	-1.96772	-0.200648	0.10197	0.8182	12	18468	42305	60773
9	134506620	G	A	rs557370891	0.04912	-1.96755	-0.60075	0.305329	0.5484	14	21383	46662	68045
9	134283289	G	T	rs780398234	0.0492	-1.96685	-1.42878	0.726431	0.2396	3	9629	26984	36613
9	134002363	G	A	rs747694129	0.04927	-1.96625	-0.630172	0.320495	0.5325	8	16920	39090	56010
9	135388238	G	T	rs10901180	0.04934	-1.96564	-0.0231663	0.0117856	0.9771	23	36760	375188	411948
9	133481695	G	A	rs4740355	0.04943	1.96486	0.0201947	0.0102779	1.0204	23	36760	375188	411948
9	135332157	A	G	rs544625591	0.04952	-1.96409	-1.87928	0.956821	0.1527	4	10914	29477	40391
9	134213017	C	A	rs2478851	0.04954	-1.96391	-0.0211215	0.0107548	0.9791	22	35630	372487	408117
9	134947531	C	T	rs75571375	0.04956	-1.96374	-0.0809932	0.0412443	0.9222	22	35630	372487	408117
9	134499742	G	A	rs572302553	0.04962	-1.96323	-0.15759	0.0802709	0.8542	19	29198	56791	85989
9	134533832	T	G	rs12003377	0.04972	1.96237	0.0205866	0.0104907	1.0208	23	36760	375188	411948
9	134129892	T	C	rs551793027	0.04979	-1.96176	-0.293298	0.149507	0.7458	15	25232	51128	76360
9	134682354	T	C	rs577221893	0.04983	-1.96142	-0.639227	0.3259	0.5277	16	27860	52754	80614
9	134118170	G	A	rs2315079	0.04986	1.96116	0.598891	0.305376	1.8201	10	18655	27444	46099
9	135187286	A	G	rs144258500	0.04993	1.96056	0.199752	0.101885	1.2211	14	21476	47309	68785
9	133571961	G	A	rs774119144	0.04996	-1.96031	-1.89979	0.969129	0.1496	4	6648	14218	20866
9	134597009	A	G	rs553452639	0.05006	-1.95945	-0.932166	0.475728	0.3937	5	12838	30495	43333
9	134618037	A	C	rs4740306	0.05006	-1.95945	-0.0277824	0.0141787	0.9726	23	36760	375188	411948
9	134648060	C	T	rs3012727	0.05016	1.9586	0.0199987	0.0102107	1.0202	23	36760	375188	411948
9	135102674	C	T	rs11243682	0.05019	1.95834	0.0199007	0.010162	1.0201	22	35630	372487	408117
9	134117445	G	C	rs352972	0.05021	1.95817	0.597517	0.30514	1.8176	10	18655	27444	46099
9	134618830	G	A	rs4740308	0.05032	-1.95723	-0.0276796	0.0141422	0.9727	23	36760	375188	411948
9	135183614	T	C	rs746840421	0.05034	-1.95706	-1.27583	0.651909	0.2792	6	13711	35579	49290
9	134393651	C	T	rs199532245	0.05037	-1.95681	-0.651813	0.3331	0.5211	10	17296	38596	55892
9	134662543	A	G	rs767415637	0.05059	-1.95494	-0.695751	0.355893	0.4987	6	15674	34854	50528
9	134441519	A	G	rs190803048	0.05079	1.95325	0.674729	0.345439	1.9635	11	21731	44555	66286
9	133694654	G	A	rs139816111	0.05083	-1.95291	-1.26266	0.646553	0.2829	3	8824	24604	33428
9	134505157	C	A	rs4740172	0.05084	-1.95283	-0.0247026	0.0126497	0.9756	23	36760	375188	411948
9	134871547	T	C	rs565231389	0.05096	-1.95182	-0.991284	0.507878	0.3711	2	5249	6542	11791
9	133510616	G	A	rs73549935	0.05099	-1.95156	-0.0419685	0.0215051	0.9589	22	35630	372487	408117
9	134873841	C	T	rs545675115	0.05102	-1.95131	-0.98163	0.503061	0.3747	4	8975	14768	23743
9	135291884	C	T	rs34434060	0.05103	-1.95123	-0.0386369	0.0198013	0.9621	22	35630	372487	408117
9	134465398	T	C	rs3818581	0.05108	-1.95081	-0.0250102	0.0128204	0.9753	23	36760	375188	411948
9	134492235	C	T	rs2282006	0.05129	-1.94905	-0.0241902	0.0124113	0.9761	23	36760	375188	411948
9	133734775	G	A	rs80286336	0.05142	-1.94796	-1.20832	0.620299	0.2987	5	11462	31523	42985
9	135210572	T	A	rs192494603	0.05143	-1.94787	-0.459182	0.235735	0.6318	3	9629	26984	36613
9	135018146	T	G	rs12684726	0.05143	1.94787	0.0195085	0.0100153	1.0197	23	36760	375188	411948
9	134459500	G	T	rs60792490	0.05146	1.94762	0.0283931	0.0145783	1.0288	23	36760	375188	411948
9	134916136	C	T	rs61068439	0.05147	-1.94754	-1.00103	0.513998	0.3675	4	10550	27746	38296
9	134696849	C	T	rs544804450	0.0515	-1.94729	-0.173996	0.0893531	0.8403	16	26644	51613	78257
9	134442642	G	A	rs780653537	0.05151	-1.94721	-2.00992	1.0322	0.134	3	9629	26984	36613
9	134849860	T	C	rs117127807	0.05158	-1.94662	-0.0817525	0.0419971	0.9215	22	35630	372487	408117
9	133965376	G	A	rs62583161	0.05161	1.94637	0.189297	0.0972564	1.2084	16	26042	53387	79429
9	133531341	G	A	rs79128420	0.05162	1.94629	0.101112	0.0519509	1.1064	20	30396	83002	113398
9	134353141	G	A	rs192404714	0.05172	1.94546	0.261056	0.134187	1.2983	18	28059	56050	84109
9	133849862	G	A	rs13292654	0.05182	-1.94463	-0.0461487	0.0237314	0.9549	21	34441	371272	405713
9	134370551	T	C	rs114735649	0.05188	1.94413	2.01818	1.03809	7.5246	5	14682	308756	323438
9	134467902	C	G	rs4740291	0.05192	-1.9438	-0.0249076	0.0128139	0.9754	23	36760	375188	411948
9	135049227	G	A	rs1168470532	0.05202	1.94297	0.38165	0.196426	1.4647	13	20998	43308	64306
9	134817362	G	A	rs1025453401	0.05209	-1.94239	-2.13369	1.09849	0.1184	3	3086	7041	10127
9	133632212	G	A	rs752206695	0.0523	-1.94066	-0.47723	0.245912	0.6205	10	18166	43937	62103
9	134758844	C	T	rs183824934	0.05233	-1.94041	-0.394525	0.203321	0.674	12	21939	44202	66141
9	134877711	A	G	rs547718263	0.05237	-1.94008	-0.986177	0.508318	0.373	2	5249	6542	11791
9	133706244	A	C	rs2515714	0.05249	-1.93909	-0.0353163	0.0182128	0.9653	23	36760	375188	411948
9	134187798	G	A	rs2966337	0.05255	-1.9386	-0.0212236	0.0109479	0.979	22	35630	372487	408117
9	133852842	C	T	rs13285325	0.0526	-1.93819	-0.0449974	0.0232162	0.956	20	34031	368352	402383
9	134000704	T	C	rs116275459	0.05264	1.93786	1.07104	0.552689	2.9184	4	8245	15029	23274
9	134995494	G	A	rs150859823	0.0528	-1.93655	-1.10836	0.572336	0.3301	5	10854	25594	36448
9	134565291	A	C	rs563091700	0.05281	-1.93647	-0.735637	0.379885	0.4792	8	15498	37064	52562
9	134451193	T	C	rs943852	0.05282	-1.93639	-0.0248051	0.01281	0.9755	23	36760	375188	411948
9	135286130	G	A	rs11795094	0.05284	1.93623	0.0235212	0.012148	1.0238	23	36760	375188	411948
9	134902571	T	C	rs551947987	0.05287	-1.93598	-0.969692	0.500879	0.3792	4	10550	27746	38296
9	133874145	C	T	rs35888418	0.05301	1.93484	0.0366212	0.0189272	1.0373	19	29623	82092	111715
9	134652891	T	C	rs2987429	0.05301	1.93484	0.0197046	0.0101841	1.0199	23	36760	375188	411948
9	134686080	G	C	rs112005748	0.05303	-1.93468	-0.122055	0.0630879	0.8851	20	34022	343356	377378
9	134000949	G	A	rs192839014	0.05309	-1.93419	-1.28591	0.66483	0.2764	3	5957	21742	27699
9	134873883	T	C	rs559308358	0.0531	-1.93411	-0.984034	0.50878	0.3738	3	7173	7560	14733
9	134944074	C	T	rs533209901	0.0531	-1.93411	-0.685774	0.354569	0.5037	10	20022	40523	60545
9	134346410	A	G	rs201598030	0.05311	-1.93403	-0.729396	0.377139	0.4822	7	14987	36249	51236
9	135008226	A	T	rs7854049	0.05322	1.93313	0.0193123	0.00999017	1.0195	23	36760	375188	411948
9	135102254	C	T	rs2149171	0.05332	1.93232	0.0196065	0.0101466	1.0198	22	35630	372487	408117
9	134470962	C	T	rs139953388	0.05335	1.93208	0.123102	0.063715	1.131	20	34981	343373	378354
9	134984249	C	T	rs114888049	0.05338	1.93183	0.727355	0.37651	2.0696	7	13758	30489	44247
9	135366607	C	A	rs150669690	0.05338	1.93183	0.15837	0.0819793	1.1716	21	30738	62412	93150
9	134648289	G	C	rs3012728	0.05345	1.93127	0.0197046	0.0102029	1.0199	23	36760	375188	411948
9	133693453	C	A	rs533601060	0.05346	-1.93119	-0.358963	0.185877	0.6984	13	20884	44256	65140
9	134922189	C	G	rs551403836	0.05349	-1.93094	-1.3875	0.718558	0.2497	4	7498	27474	34972
9	135324924	G	T	rs72765872	0.05354	-1.93054	-0.0492953	0.0255345	0.9519	22	35630	372487	408117
9	133962970	G	A	rs375730811	0.05369	-1.92933	-0.534435	0.277006	0.586	13	23220	51167	74387
9	134902622	C	T	rs146652192	0.0537	-1.92925	-0.263055	0.136351	0.7687	16	25740	52134	77874
9	133956540	T	C	rs11244276	0.05376	-1.92877	-0.0201007	0.0104215	0.9801	23	36760	375188	411948
9	133998876	G	A	rs567510574	0.05379	-1.92852	-2.63248	1.36502	0.0719	2	5301	21204	26505
9	134169138	T	C	rs73656113	0.0538	1.92844	1.68451	0.873507	5.3898	5	10284	26159	36443
9	134468314	C	G	rs4740293	0.05383	-1.9282	-0.0248051	0.0128644	0.9755	23	36760	375188	411948
9	134667477	G	C	rs114194375	0.05384	1.92812	1.45964	0.757026	4.3044	3	8824	24604	33428
9	134468311	A	G	rs4740292	0.05384	-1.92812	-0.0248051	0.0128649	0.9755	23	36760	375188	411948
9	134465738	C	A	rs4740290	0.05388	-1.9278	-0.0247026	0.0128139	0.9756	23	36760	375188	411948
9	133996211	A	G	rs552819941	0.05404	-1.92652	-1.42712	0.740776	0.24	4	9259	21353	30612
9	134188930	G	C	rs565760736	0.05408	1.9262	0.830907	0.431372	2.2954	7	13099	31426	44525
9	134189703	C	T	rs7865903	0.0541	1.92604	1.45419	0.755016	4.281	5	11283	26049	37332
9	134646436	G	A	rs2987420	0.0541	1.92604	0.0197046	0.0102306	1.0199	23	36760	375188	411948
9	134214119	G	A	rs550487626	0.05417	-1.92547	-0.410829	0.213365	0.6631	13	20622	44161	64783
9	133935480	G	T	rs538069434	0.05425	-1.92484	-2.07944	1.08032	0.125	5	12487	30953	43440
9	134491210	T	C	rs7039249	0.05435	-1.92404	-0.0240878	0.0125194	0.9762	23	36760	375188	411948
9	135129777	G	A	rs10901147	0.0544	1.92364	0.0222506	0.0115669	1.0225	23	36760	375188	411948
9	134541216	A	C	rs11243469	0.05441	1.92356	0.0201947	0.0104986	1.0204	23	36760	375188	411948
9	135129628	T	C	rs10901146	0.05444	1.92332	0.0222506	0.0115689	1.0225	23	36760	375188	411948
9	134529936	A	G	rs11243463	0.05445	1.92324	0.0201947	0.0105004	1.0204	23	36760	375188	411948
9	134434383	G	A	rs7040470	0.05447	-1.92308	-0.0186733	0.00971008	0.9815	23	36760	375188	411948
9	135059487	G	C	rs1331625	0.05452	1.92268	0.0268367	0.0139579	1.0272	22	35630	372487	408117
9	134718284	C	T	rs138573038	0.05454	1.92252	0.116716	0.0607097	1.1238	20	33243	345061	378304
9	135186414	C	T	rs568014078	0.05455	-1.92244	-0.457759	0.238113	0.6327	7	14996	38072	53068
9	134609219	T	A	rs879616764	0.0546	-1.92205	-0.609542	0.317132	0.5436	13	23389	49367	72756
9	135342985	G	A	rs11243785	0.05465	1.92165	0.0757566	0.0394227	1.0787	21	30806	85922	116728
9	134530107	C	T	rs55674545	0.05466	1.92157	0.0201947	0.0105095	1.0204	23	36760	375188	411948
9	134256937	T	C	rs2478854	0.0547	1.92125	0.0214679	0.0111739	1.0217	23	36760	375188	411948
9	134417127	T	C	rs12345811	0.05472	-1.92109	-0.422357	0.219852	0.6555	17	28492	53680	82172
9	134900938	A	G	rs189080246	0.05477	-1.9207	-0.976306	0.508308	0.3767	2	5249	6542	11791
9	134817917	T	C	rs752072114	0.05481	-1.92038	-1.09631	0.570885	0.3341	6	13334	32229	45563
9	133827297	T	C	rs11794731	0.05485	-1.92006	-1.08471	0.564934	0.338	8	11640	31104	42744
9	133898471	G	A	rs55815887	0.05492	1.91951	0.034498	0.0179723	1.0351	22	35630	372487	408117
9	135017491	C	G	rs17148728	0.05495	1.91927	0.0192142	0.0100112	1.0194	23	36760	375188	411948
9	134343613	G	A	rs76117346	0.05499	-1.91896	-1.21268	0.631947	0.2974	3	8824	24604	33428
9	133510021	T	C	rs2304808	0.05506	1.9184	0.0219572	0.0114455	1.0222	23	36760	375188	411948
9	134267461	T	C	rs12238623	0.05509	-1.91817	-0.0232686	0.0121307	0.977	22	35630	372487	408117
9	134470804	C	T	rs76743517	0.05515	1.91769	0.0576083	0.0300404	1.0593	22	35630	372487	408117
9	134876999	T	G	rs186607430	0.05516	-1.91761	-0.978166	0.510095	0.376	2	5249	6542	11791
9	134523995	A	C	rs17148153	0.05521	1.91722	0.0725067	0.0378187	1.0752	21	35220	369567	404787
9	134452681	G	A	rs943851	0.05527	-1.91675	-0.0218367	0.0113926	0.9784	23	36760	375188	411948
9	135282936	G	C	rs6597573	0.05535	1.91612	0.0237165	0.0123774	1.024	23	36760	375188	411948
9	133945955	G	A	rs10901343	0.05536	1.91604	0.0185273	0.00966958	1.0187	23	36760	375188	411948
9	134526470	G	A	rs184027541	0.05537	1.91596	0.252625	0.131853	1.2874	13	19980	44777	64757
9	133837891	T	A	rs543400727	0.05542	-1.91557	-0.244112	0.127436	0.7834	14	20793	46845	67638
9	133729001	C	T	rs140872614	0.05548	-1.9151	-0.660099	0.344682	0.5168	11	20915	45674	66589
9	135282335	T	C	rs944613	0.0555	1.91494	0.0236189	0.012334	1.0239	23	36760	375188	411948
9	134877872	T	C	rs191039946	0.05551	-1.91486	-0.977103	0.510273	0.3764	2	5249	6542	11791
9	134200097	C	T	rs56673430	0.05553	1.91471	1.39347	0.727772	4.0288	5	11283	26049	37332
9	134467153	A	G	rs10736852	0.05562	-1.914	-0.0243952	0.0127456	0.9759	23	36760	375188	411948
9	134345954	T	C	rs117334641	0.05574	-1.91306	-0.100484	0.052525	0.9044	22	35630	372487	408117
9	134118454	C	G	rs182956025	0.05578	-1.91275	-0.206778	0.108105	0.8132	14	23717	48847	72564
9	134467314	G	A	rs2296952	0.05622	-1.90933	-0.0242927	0.0127232	0.976	23	36760	375188	411948
9	134964032	T	C	rs553281901	0.05627	1.90894	1.07742	0.564409	2.9371	7	14636	31869	46505
9	134473517	T	C	rs2296950	0.05633	1.90847	0.0197046	0.0103248	1.0199	23	36760	375188	411948
9	134944771	A	G	rs546636483	0.05635	-1.90832	-0.988324	0.517903	0.3722	2	5249	6542	11791
9	134372813	A	G	rs113298309	0.05635	1.90832	2.03003	1.06378	7.6143	3	6359	8195	14554
9	134448296	G	A	rs4740283	0.05636	-1.90824	-0.0243952	0.0127841	0.9759	23	36760	375188	411948
9	134224615	G	A	rs185512302	0.05642	-1.90778	-0.23231	0.12177	0.7927	17	27236	54666	81902
9	134018633	G	A	rs763826977	0.05649	-1.90724	-0.875389	0.458983	0.4167	6	13358	33133	46491
9	134859406	C	T	rs187852586	0.05655	-1.90677	-0.976306	0.51202	0.3767	5	12474	28764	41238
9	133829588	A	G	rs569256926	0.05656	-1.9067	-0.302322	0.158558	0.7391	13	20815	46707	67522
9	134497111	A	G	rs138924701	0.05663	-1.90616	-0.104583	0.0548659	0.9007	22	35630	372487	408117
9	133906698	A	C	rs11244251	0.05669	1.90569	0.0518331	0.0271991	1.0532	21	34441	371272	405713
9	133702511	G	A	rs2855189	0.05674	-1.90531	-0.0347985	0.018264	0.9658	23	36760	375188	411948
9	134313987	C	T	rs77813685	0.05677	-1.90508	-0.259808	0.136376	0.7712	15	23799	48613	72412
9	134448349	T	G	rs4740284	0.05681	-1.90477	-0.0243952	0.0128074	0.9759	23	36760	375188	411948
9	135386622	T	G	rs149001531	0.05686	-1.90439	-1.24514	0.653829	0.2879	8	16513	36661	53174
9	133802302	G	T	rs559946341	0.05687	-1.90431	-1.56782	0.823299	0.2085	4	7762	14027	21789
9	133701987	C	T	rs148124513	0.05697	-1.90354	-0.87731	0.460883	0.4159	6	12001	32316	44317
9	133858013	T	A	rs535820250	0.05699	-1.90339	-0.531198	0.279081	0.5879	11	18551	43329	61880
9	134905535	T	C	rs543355487	0.05704	-1.903	-0.970219	0.509835	0.379	3	7173	7560	14733
9	134947978	G	A	rs566503293	0.05714	-1.90224	-0.980829	0.515618	0.375	2	5249	6542	11791
9	134100875	A	G	rs79769168	0.05717	-1.90201	-0.731057	0.38436	0.4814	6	14837	35071	49908
9	134647656	A	G	rs2987423	0.05718	1.90193	0.0194104	0.0102056	1.0196	23	36760	375188	411948
9	134436234	T	C	rs7865452	0.05723	1.90155	0.0191161	0.0100529	1.0193	23	36760	375188	411948
9	135447728	A	G	rs72767844	0.05727	-1.90124	-0.0322133	0.0169433	0.9683	23	36760	375188	411948
9	134549182	A	C	rs56166802	0.05734	1.90071	0.0199987	0.0105217	1.0202	23	36760	375188	411948
9	135291245	A	G	rs4962180	0.05737	1.90048	0.028879	0.0151956	1.0293	22	35630	372487	408117
9	135078778	A	T	rs75624134	0.05742	1.9001	0.376448	0.19812	1.4571	11	18535	40104	58639
9	134276883	C	G	rs951387662	0.05745	-1.89987	-1.02332	0.538626	0.3594	10	17940	38836	56776
9	134463492	C	A	rs113525739	0.05752	1.89934	0.0301412	0.0158693	1.0306	23	36760	375188	411948
9	134492108	T	C	rs2282005	0.05777	-1.89744	-0.0237805	0.012533	0.9765	23	36760	375188	411948
9	134907132	T	C	rs767174440	0.05783	-1.89698	-1.5985	0.842652	0.2022	4	7995	11953	19948
9	134723540	T	C	rs576652385	0.0579	-1.89645	-0.955811	0.503999	0.3845	6	13668	30043	43711
9	135302393	C	A	rs35419541	0.05796	-1.896	-0.0564645	0.0297809	0.9451	22	35630	372487	408117
9	134463846	G	A	rs77420024	0.05796	1.896	0.0300441	0.0158461	1.0305	23	36760	375188	411948
9	134949264	C	T	rs192653260	0.058	-1.8957	-0.9779	0.515852	0.3761	3	7051	13750	20801
9	135016409	G	A	rs2001239	0.05809	1.89502	0.0189199	0.00998401	1.0191	23	36760	375188	411948
9	134792958	T	A	rs542921604	0.05823	-1.89396	-0.42068	0.222116	0.6566	10	16618	40488	57106
9	134893711	C	T	rs181582900	0.05824	-1.89389	-1.0362	0.547129	0.3548	6	13668	30043	43711
9	134468846	T	C	rs3780268	0.05827	-1.89366	-0.0270629	0.0142913	0.9733	23	36760	375188	411948
9	134551160	G	A	rs11792737	0.05833	-1.89321	-0.0300469	0.0158709	0.9704	22	35630	372487	408117
9	133764207	C	T	rs2841177	0.05835	-1.89306	-0.0341775	0.0180541	0.9664	22	35630	372487	408117
9	134445184	G	A	rs6597512	0.05847	1.89216	0.019018	0.010051	1.0192	23	36760	375188	411948
9	134154434	G	A	rs1021925933	0.05849	-1.89201	-1.19667	0.632485	0.3022	7	12667	27526	40193
9	134475997	C	T	rs10793889	0.05854	1.89163	0.0195085	0.010313	1.0197	23	36760	375188	411948
9	133826783	G	A	rs190552105	0.05867	-1.89066	-0.766794	0.40557	0.4645	7	13836	36141	49977
9	133756120	A	C	rs576223299	0.05868	-1.89058	-1.44392	0.763745	0.236	3	9629	26984	36613
9	134386317	G	A	rs150230472	0.05872	-1.89028	-0.123072	0.0651077	0.8842	19	33249	342446	375695
9	134120253	C	A	rs146373247	0.05903	1.88797	2.53879	1.34472	12.6644	3	4306	4698	9004
9	134639301	C	T	rs186918763	0.05911	-1.88737	-0.923315	0.489206	0.3972	5	12838	30495	43333
9	134337143	A	G	rs540278208	0.05945	-1.88485	-0.398092	0.211206	0.6716	11	19690	41971	61661
9	133958513	G	T	rs115801844	0.05951	1.88441	2.20999	1.17278	9.1156	2	4712	4615	9327
9	134466992	A	G	rs3739496	0.05956	1.88404	0.019018	0.0100943	1.0192	23	36760	375188	411948
9	134492479	C	T	rs2282008	0.0596	-1.88374	-0.0235757	0.0125154	0.9767	23	36760	375188	411948
9	134899416	T	C	rs182646878	0.05961	-1.88367	-0.126925	0.0673817	0.8808	20	34022	343356	377378
9	135209744	G	C	rs182795645	0.05965	1.88337	0.273304	0.145114	1.3143	15	25879	333505	359384
9	133684312	G	A	rs34776811	0.05968	-1.88315	-1.17733	0.625192	0.3081	4	9749	25732	35481
9	133659488	T	C	rs35759310	0.05968	1.88315	0.996543	0.529189	2.7089	8	14444	35415	49859
9	134489763	A	G	rs1887787	0.0598	-1.88227	-0.0214279	0.0113841	0.9788	23	36760	375188	411948
9	134495969	C	T	rs2282009	0.05987	-1.88175	-0.023371	0.0124198	0.9769	23	36760	375188	411948
9	134855491	T	A	rs768322827	0.05994	-1.88123	-1.34784	0.716467	0.2598	5	11085	32161	43246
9	133762826	C	T	rs7457	0.06003	-1.88057	-0.0338671	0.0180089	0.9667	22	35630	372487	408117
9	133895277	C	T	rs561212363	0.06015	-1.87969	-0.327394	0.174174	0.7208	17	27500	54753	82253
9	133963058	C	A	rs6597675	0.06029	1.87867	0.022935	0.0122081	1.0232	15	21566	340379	361945
9	134868629	T	A	rs201791598	0.06031	-1.87852	-0.924827	0.492317	0.3966	4	13152	30384	43536
9	133903112	C	G	rs10901321	0.06031	1.87852	0.0509782	0.0271374	1.0523	21	34441	371272	405713
9	133955276	A	G	rs1109471	0.06032	-1.87845	-0.0196926	0.0104835	0.9805	23	36760	375188	411948
9	133524302	C	G	rs113960032	0.0604	1.87786	0.0787188	0.0419193	1.0819	22	35630	372487	408117
9	135177057	G	A	rs192383606	0.06045	1.8775	0.525143	0.279704	1.6907	8	15878	33664	49542
9	133761261	G	A	rs188726602	0.06048	1.87728	1.28515	0.68458	3.6152	5	12088	28429	40517
9	134920025	T	C	rs142977040	0.06059	-1.87648	-0.242836	0.129411	0.7844	18	28009	55576	83585
9	135354742	T	C	rs787894	0.06062	-1.87626	-0.0183677	0.00978952	0.9818	23	36760	375188	411948
9	135019434	A	G	rs34909294	0.06075	1.87531	0.0191161	0.0101936	1.0193	23	36760	375188	411948
9	134119587	G	A	rs149046587	0.06077	1.87517	0.0914847	0.0487875	1.0958	20	34031	368352	402383
9	133517498	G	A	rs150718595	0.06081	-1.87487	-1.20999	0.645372	0.2982	7	13029	35121	48150
9	133602045	G	C	rs532891706	0.06088	1.87437	0.419697	0.223914	1.5215	6	13340	32669	46009
9	134558608	C	T	rs748581854	0.06088	-1.87437	-0.96312	0.513838	0.3817	7	15683	37113	52796
9	134458395	G	A	rs528935495	0.06088	-1.87437	-0.782634	0.417546	0.4572	7	13234	37915	51149
9	134582403	A	G	rs113477806	0.06096	1.87379	0.0868197	0.0463338	1.0907	22	35630	372487	408117
9	135297686	G	A	rs2183849	0.06103	1.87328	0.0224462	0.0119823	1.0227	23	36760	375188	411948
9	133481331	G	A	rs4740354	0.06115	1.87241	0.019018	0.010157	1.0192	23	36760	375188	411948
9	134466299	C	T	rs75074901	0.06135	1.87096	0.0296559	0.0158506	1.0301	23	36760	375188	411948
9	135374906	G	A	rs11243798	0.06145	1.87024	0.151089	0.0807857	1.1631	21	30738	62412	93150
9	134512553	A	G	rs7020086	0.06158	-1.86931	-0.023371	0.0125025	0.9769	23	36760	375188	411948
9	135042086	G	A	rs186208623	0.06161	-1.86909	-0.396753	0.212271	0.6725	10	16748	42422	59170
9	133906956	C	T	rs34731012	0.06165	1.8688	0.0347878	0.018615	1.0354	22	35630	372487	408117
9	134442860	C	A	rs969785242	0.06171	-1.86837	-0.514834	0.275552	0.5976	10	18149	41334	59483
9	135028531	A	G	rs556532329	0.06175	-1.86809	-0.469044	0.251083	0.6256	13	24554	47876	72430
9	134221484	C	G	rs771986792	0.06181	1.86766	0.410187	0.219627	1.5071	13	20998	43308	64306
9	134434362	C	T	rs11243426	0.06183	1.86751	0.0204887	0.0109711	1.0207	23	36760	375188	411948
9	134051411	A	T	rs79108935	0.06184	-1.86744	-0.631112	0.337955	0.532	12	23501	327329	350830
9	134187251	C	T	rs542399794	0.06191	1.86694	1.42349	0.762474	4.1516	5	11283	26049	37332
9	134696841	A	C	rs76661892	0.06211	-1.86551	-0.110485	0.059225	0.8954	20	34022	343356	377378
9	133722736	G	T	rs7046362	0.06213	1.86537	0.724791	0.388552	2.0643	9	19272	33785	53057
9	135339429	G	A	rs143678896	0.06226	-1.86444	-2.14901	1.15263	0.1166	5	7201	25594	32795
9	133599947	A	G	rs564634947	0.06238	-1.86359	-0.431091	0.231323	0.6498	15	25668	50351	76019
9	133879552	G	A	rs11244240	0.06258	1.86216	0.354102	0.190156	1.4249	12	21875	46903	68778
9	135350513	A	C	rs747679551	0.06261	-1.86195	-1.27654	0.685595	0.279	5	13288	32967	46255
9	134646715	C	G	rs2987421	0.06263	1.86181	0.019018	0.0102148	1.0192	23	36760	375188	411948
9	135018369	A	G	rs12684547	0.06273	1.8611	0.0186255	0.0100078	1.0188	23	36760	375188	411948
9	133766545	G	A	rs7866565	0.0629	-1.8599	-0.0336602	0.0180979	0.9669	22	35630	372487	408117
9	134949037	T	C	rs188129995	0.06294	-1.85962	-0.948039	0.509804	0.3875	3	7051	13750	20801
9	133947783	C	T	rs76399540	0.06295	1.85954	0.132956	0.0714994	1.1422	19	29198	56791	85989
9	133726037	G	A	rs58199157	0.06302	1.85905	0.720665	0.387652	2.0558	8	18761	32970	51731
9	133727299	C	T	rs10123295	0.06305	1.85884	0.72047	0.387592	2.0554	8	18761	32970	51731
9	133922072	C	T	rs1414402	0.06305	1.85884	0.0179381	0.00965019	1.0181	23	36760	375188	411948
9	134186402	T	C	rs72770726	0.06312	-1.85835	-0.238257	0.128209	0.788	16	22755	48970	71725
9	133808684	C	T	rs2049667	0.06314	1.8582	0.0332413	0.017889	1.0338	22	35630	372487	408117
9	133726994	T	G	rs10124570	0.06325	1.85743	0.720227	0.387755	2.0549	8	18761	32970	51731
9	133887733	T	C	rs869351	0.06338	1.85652	0.031983	0.0172275	1.0325	22	35630	372487	408117
9	135366272	C	T	rs111502502	0.0634	-1.85638	-2.17595	1.17215	0.1135	4	11553	28002	39555
9	134353151	C	G	rs201067043	0.06342	-1.85624	-0.415819	0.224012	0.6598	14	25988	50069	76057
9	133457690	T	A	rs75564750	0.06342	-1.85624	-0.0393647	0.0212068	0.9614	23	36760	375188	411948
9	133916145	C	A	rs10793983	0.06345	1.85602	0.0189199	0.0101938	1.0191	22	35630	372487	408117
9	134495007	C	T	rs10901075	0.06367	-1.85448	-0.0230639	0.0124369	0.9772	23	36760	375188	411948
9	134273368	G	C	rs111783185	0.06375	1.85392	0.712803	0.384483	2.0397	9	19889	38338	58227
9	133771957	G	C	rs550148737	0.06377	-1.85378	-1.94003	1.04652	0.1437	5	5152	8599	13751
9	133922350	C	A	rs570744194	0.06405	1.85183	0.309908	0.167352	1.3633	14	19902	29003	48905
9	133523282	C	T	rs113205959	0.06406	1.85176	1.73581	0.937381	5.6735	6	11668	24454	36122
9	134255107	G	A	rs763666375	0.06407	-1.85169	-1.33446	0.720671	0.2633	3	6213	24981	31194
9	134982417	G	A	rs73557186	0.0641	1.85148	0.106879	0.0577263	1.1128	21	34432	346276	380708
9	133761892	C	T	rs7850647	0.06415	1.85114	0.614374	0.331891	1.8485	8	19407	33885	53292
9	133908684	C	G	rs3808811	0.06429	1.85016	0.041046	0.0221851	1.0419	15	21566	340379	361945
9	135341491	A	T	rs472211	0.06437	-1.84961	-0.018164	0.00982044	0.982	23	36760	375188	411948
9	134861820	T	C	rs533322915	0.06438	-1.84954	-0.96312	0.520735	0.3817	3	7173	7560	14733
9	134861179	G	C	rs563854354	0.06443	-1.84919	-0.96312	0.520833	0.3817	3	7173	7560	14733
9	134940993	C	G	rs113341870	0.06446	-1.84898	-0.942121	0.509534	0.3898	4	10550	27746	38296
9	133887895	G	A	rs7850359	0.0645	1.84871	0.0317893	0.0171954	1.0323	22	35630	372487	408117
9	134863188	A	C	rs571745242	0.06455	-1.84836	-0.962073	0.5205	0.3821	3	7173	7560	14733
9	133770756	C	G	rs149016520	0.06463	-1.84781	-0.129995	0.0703508	0.8781	20	34022	343356	377378
9	134513578	C	T	rs7047157	0.06466	-1.8476	-0.0230639	0.0124832	0.9772	23	36760	375188	411948
9	135353925	G	A	rs579315	0.06468	-1.84746	-0.0179603	0.00972161	0.9822	23	36760	375188	411948
9	134429096	A	C	rs72757684	0.0648	1.84664	0.0197046	0.0106705	1.0199	23	36760	375188	411948
9	134860277	A	G	rs558432301	0.06486	-1.84622	-0.960765	0.520395	0.3826	3	7173	7560	14733
9	133688477	C	G	rs10901288	0.06494	-1.84567	-0.0257281	0.0139397	0.9746	23	36760	375188	411948
9	133516789	C	T	rs10123316	0.06499	1.84533	0.0671912	0.0364116	1.0695	23	36760	375188	411948
9	134300026	T	C	rs749608897	0.06508	-1.84471	-0.862276	0.467432	0.4222	6	13702	33756	47458
9	134031232	A	G	rs554747827	0.06518	-1.84402	-1.12609	0.610669	0.3243	5	11377	29776	41153
9	134474272	C	T	rs12004138	0.06519	1.84395	0.0191161	0.0103669	1.0193	23	36760	375188	411948
9	134718151	T	C	rs3012775	0.06522	1.84375	0.0191161	0.0103681	1.0193	23	36760	375188	411948
9	135268779	A	G	rs1177480	0.06543	1.84231	0.0251803	0.0136678	1.0255	23	36760	375188	411948
9	135009537	C	T	rs11794995	0.06547	1.84204	0.018331	0.00995147	1.0185	23	36760	375188	411948
9	134563284	G	A	rs3857980	0.06557	-1.84135	-0.0231663	0.0125811	0.9771	23	36760	375188	411948
9	135282188	G	A	rs1571856	0.06561	1.84108	0.0226417	0.0122981	1.0229	23	36760	375188	411948
9	133927878	A	G	rs10901333	0.06565	1.84081	0.0176434	0.00958463	1.0178	23	36760	375188	411948
9	135272904	C	T	rs542663	0.06567	1.84067	0.0223484	0.0121415	1.0226	23	36760	375188	411948
9	135274697	C	T	rs78990129	0.06575	1.84012	0.0625052	0.0339679	1.0645	17	26965	77766	104731
9	134960392	G	T	rs4962109	0.06575	-1.84012	-0.14792	0.0803859	0.8625	20	34022	343356	377378
9	133856654	G	T	rs528900225	0.06584	1.83951	0.465431	0.253019	1.5927	12	16936	42986	59922
9	133640388	T	A	rs35204214	0.06593	-1.8389	-1.43381	0.779708	0.2384	6	11477	25754	37231
9	134218898	G	A	rs2986616	0.06601	-1.83836	-0.0194887	0.0106011	0.9807	22	35630	372487	408117
9	135161138	A	C	rs190071756	0.06621	1.837	0.186314	0.101423	1.2048	12	19207	43867	63074
9	133689998	C	T	rs868578800	0.06635	-1.83605	-2.13622	1.16349	0.1181	2	5301	21204	26505
9	135335422	T	C	rs12335973	0.06635	-1.83605	-0.0300469	0.016365	0.9704	23	36760	375188	411948
9	135282055	C	A	rs1571855	0.06638	1.83585	0.022544	0.0122799	1.0228	23	36760	375188	411948
9	135218730	G	A	rs531250809	0.06672	-1.83356	-1.26798	0.691541	0.2814	6	16370	35718	52088
9	134827369	A	G	rs553341679	0.06681	-1.83295	-0.941096	0.513432	0.3902	2	5249	6542	11791
9	134406886	G	A	rs769239219	0.06681	1.83295	0.484461	0.264307	1.6233	12	22559	44583	67142
9	134040713	A	T	rs563955443	0.06681	-1.83295	-0.621571	0.33911	0.5371	12	20890	45186	66076
9	134266243	G	A	rs11243389	0.06687	1.83255	0.022935	0.0125154	1.0232	22	35630	372487	408117
9	133807822	C	T	rs142824059	0.06702	-1.83154	-0.134904	0.0736559	0.8738	15	24918	48471	73389
9	134568826	A	C	rs3857983	0.0671	-1.831	-0.0231663	0.0126522	0.9771	23	36760	375188	411948
9	135124704	C	T	rs772042490	0.06711	-1.83094	-0.802516	0.438309	0.4482	9	16092	41884	57976
9	134710204	C	A	rs114506792	0.06717	-1.83053	-0.040822	0.0223006	0.96	16	22696	343080	365776
9	133760029	C	G	rs2229070	0.06721	-1.83027	-0.0332466	0.0181649	0.9673	22	35630	372487	408117
9	134054991	T	C	rs550817465	0.06728	-1.8298	-1.06074	0.579702	0.3462	5	9489	25600	35089
9	133556312	G	A	rs10901272	0.06735	1.82933	0.0200967	0.0109858	1.0203	23	36760	375188	411948
9	134988673	C	T	rs73559204	0.06737	1.8292	0.122748	0.0671051	1.1306	21	34432	346276	380708
9	134209971	T	C	rs762250585	0.06744	-1.82873	-0.337293	0.184441	0.7137	19	29198	56791	85989
9	134561469	G	A	rs914389566	0.06762	-1.82753	-0.834941	0.456868	0.4339	9	16215	39190	55405
9	133479447	G	A	rs554118534	0.06776	-1.8266	-2.30359	1.26113	0.0999	3	9629	26984	36613
9	133521435	T	C	rs57028967	0.06778	1.82647	0.0760347	0.0416294	1.079	22	35630	372487	408117
9	134118973	C	T	rs34863229	0.06803	-1.82481	-0.608806	0.333627	0.544	6	13325	30406	43731
9	133808166	A	G	rs576032960	0.06806	-1.82461	-0.870601	0.477144	0.4187	3	9629	26984	36613
9	134469913	G	A	rs3780264	0.06814	1.82408	0.0188218	0.0103185	1.019	23	36760	375188	411948
9	133771691	A	C	rs149329518	0.06817	-1.82388	-0.206655	0.113305	0.8133	15	23852	49178	73030
9	135385575	A	G	rs548522	0.06817	1.82388	0.0186255	0.010212	1.0188	23	36760	375188	411948
9	135452131	C	A	rs1052884941	0.06833	-1.82282	-1.86369	1.02242	0.1551	4	7301	24495	31796
9	135271536	T	C	rs554118	0.06833	-1.82282	-0.0221434	0.0121478	0.9781	23	36760	375188	411948
9	135099327	C	T	rs536263147	0.06834	-1.82276	-2.47813	1.35955	0.0839	2	5301	21204	26505
9	134587900	T	C	rs7021329	0.06838	-1.82249	-0.0229616	0.012599	0.9773	23	36760	375188	411948
9	133510702	T	C	rs185250043	0.06843	-1.82216	-0.631864	0.346766	0.5316	6	12495	31143	43638
9	133555507	C	T	rs28633092	0.06844	1.8221	0.0193123	0.0105989	1.0195	22	35630	372487	408117
9	134222494	A	G	rs477037	0.06849	-1.82177	-0.0197946	0.0108656	0.9804	22	35630	372487	408117
9	134328911	C	T	rs139872559	0.06859	-1.82111	-1.00376	0.551178	0.3665	5	14159	311984	326143
9	133683552	A	G	rs114434592	0.06874	-1.82012	-1.10594	0.607617	0.3309	5	12033	28115	40148
9	133683557	C	T	rs116522811	0.06875	-1.82006	-1.10594	0.607639	0.3309	5	12033	28115	40148
9	135259371	G	C	rs145874573	0.06879	1.8198	0.245688	0.135008	1.2785	18	29027	54107	83134
9	133762590	G	A	rs1056209	0.06879	-1.8198	-0.0323166	0.0177584	0.9682	22	35630	372487	408117
9	134502072	T	C	rs4740171	0.0688	-1.81973	-0.022757	0.0125057	0.9775	23	36760	375188	411948
9	134126687	G	A	rs746726706	0.06885	-1.8194	-0.531879	0.292337	0.5875	12	21666	43272	64938
9	134472225	G	A	rs879172	0.06892	1.81894	0.0187236	0.0102937	1.0189	23	36760	375188	411948
9	135433907	C	T	rs139130832	0.06894	-1.81881	-0.0318003	0.0174841	0.9687	23	36760	375188	411948
9	134789200	G	A	rs9411326	0.06898	-1.81855	-0.320894	0.176456	0.7255	15	25339	48840	74179
9	134446333	G	T	rs189844542	0.06913	-1.81757	-0.251543	0.138395	0.7776	3	7744	290986	298730
9	134192112	G	A	rs68163544	0.06915	1.81744	0.0228372	0.0125656	1.0231	22	35630	372487	408117
9	134583533	G	C	rs7871932	0.06923	-1.81692	-0.0229616	0.0126377	0.9773	23	36760	375188	411948
9	135023989	C	T	rs12238220	0.06931	1.81639	0.110467	0.0608169	1.1168	19	33851	340672	374523
9	135064252	T	C	rs567822654	0.06934	-1.8162	-1.06857	0.588354	0.3435	4	8146	27822	35968
9	133602693	A	G	rs749222031	0.06946	-1.81542	-1.15868	0.638245	0.3139	5	9708	27753	37461
9	134976555	G	A	rs570821707	0.06946	1.81542	1.03716	0.571308	2.8212	6	14084	34295	48379
9	134853537	T	C	rs188489219	0.06948	-1.81529	-0.909315	0.500921	0.4028	5	15076	31402	46478
9	134212005	T	C	rs111346962	0.06951	1.81509	1.08684	0.598782	2.9649	5	10406	19969	30375
9	134580611	C	T	rs7853122	0.06961	-1.81444	-0.0228593	0.0125985	0.9774	23	36760	375188	411948
9	134720869	C	T	rs144492380	0.06964	-1.81425	-0.0839252	0.046259	0.9195	21	34436	371208	405644
9	134510745	T	C	rs2183022	0.0697	-1.81386	-0.022757	0.0125462	0.9775	23	36760	375188	411948
9	134840692	G	A	rs150149359	0.06982	-1.81308	-0.94084	0.518919	0.3903	6	13399	29892	43291
9	133682085	C	A	rs11793941	0.06985	-1.81288	-0.0253178	0.0139655	0.975	23	36760	375188	411948
9	135384550	A	G	rs578832	0.06992	1.81243	0.0185273	0.0102224	1.0187	23	36760	375188	411948
9	134656213	G	C	rs3012742	0.06998	1.81204	0.0185273	0.0102246	1.0187	23	36760	375188	411948
9	135384876	T	G	rs576129	0.07005	1.81159	0.0185273	0.0102271	1.0187	23	36760	375188	411948
9	134977339	G	C	rs7036120	0.0701	1.81126	0.997391	0.55066	2.7112	6	13399	29892	43291
9	135182797	G	T	rs191348783	0.07017	-1.81081	-1.37595	0.759852	0.2526	4	10866	28961	39827
9	134146767	G	A	rs372267507	0.07018	-1.81075	-1.16123	0.6413	0.3131	3	8926	11343	20269
9	134791318	G	A	rs569124010	0.0702	-1.81062	-0.922812	0.509667	0.3974	10	16864	39744	56608
9	133518365	C	T	rs773659168	0.07024	-1.81036	-0.596565	0.329528	0.5507	9	19543	43064	62607
9	133723594	A	G	rs10901292	0.07029	-1.81004	-0.0271657	0.0150083	0.9732	23	36760	375188	411948
9	134361023	C	T	rs146626374	0.07036	-1.80959	-2.14986	1.18804	0.1165	4	7344	15082	22426
9	134610596	G	A	rs877374	0.07041	-1.80926	-0.0180621	0.00998314	0.9821	23	36760	375188	411948
9	134611544	A	G	rs11243494	0.07046	-1.80894	-0.0180621	0.00998492	0.9821	23	36760	375188	411948
9	134099353	C	T	rs540999616	0.07048	1.80881	1.12551	0.622239	3.0818	6	13131	28116	41247
9	135225690	T	C	rs554819164	0.07053	-1.80849	-0.519194	0.287087	0.595	9	17115	40479	57594
9	134405892	C	T	rs138446238	0.07064	1.80778	0.25037	0.138495	1.2845	17	26961	52834	79795
9	134957221	T	C	rs10119269	0.07069	1.80746	0.376036	0.208046	1.4565	13	23941	48176	72117
9	134510253	A	G	rs4740175	0.07083	-1.80657	-0.0226547	0.0125402	0.9776	23	36760	375188	411948
9	133926616	C	A	rs10793984	0.07105	1.80516	0.0173486	0.00961059	1.0175	23	36760	375188	411948
9	133542506	G	A	rs532424082	0.07112	-1.80471	-0.921303	0.510499	0.398	4	10541	30761	41302
9	134832451	C	T	rs78483480	0.07124	-1.80394	-0.191039	0.105901	0.8261	20	34022	343356	377378
9	133536412	G	A	rs772973037	0.07125	-1.80388	-1.44647	0.801865	0.2354	4	13152	30384	43536
9	134201781	A	T	rs76618915	0.07127	-1.80375	-0.426638	0.236528	0.6527	6	15338	309294	324632
9	133884747	A	G	rs201962705	0.07131	1.8035	0.118583	0.0657515	1.1259	16	24391	51666	76057
9	134324236	C	T	rs140978222	0.07131	1.8035	0.375556	0.208237	1.4558	13	27811	330353	358164
9	134413798	T	G	rs185766044	0.07138	1.80305	0.0938546	0.0520532	1.0984	20	30396	83002	113398
9	133684177	C	G	rs11244149	0.07141	-1.80286	-0.0252152	0.0139862	0.9751	23	36760	375188	411948
9	134144923	G	A	rs146538039	0.07145	-1.80261	-0.878032	0.48709	0.4156	5	5902	11515	17417
9	134738602	G	A	rs542691079	0.07147	-1.80248	-1.31714	0.730739	0.2679	7	11302	31226	42528
9	134511386	T	C	rs4474069	0.07152	-1.80216	-0.0225524	0.0125141	0.9777	23	36760	375188	411948
9	133873723	C	T	rs143324230	0.07153	-1.8021	-0.4427	0.245658	0.6423	6	13446	30517	43963
9	135348972	C	T	rs148154493	0.07172	1.80089	0.712312	0.395533	2.0387	6	12819	31188	44007
9	134382385	C	T	rs138811228	0.07175	-1.8007	-0.871556	0.484009	0.4183	5	11462	31523	42985
9	133926152	C	G	rs10901331	0.0718	1.80038	0.0172504	0.00958148	1.0174	23	36760	375188	411948
9	134854130	T	C	rs555552074	0.07187	-1.79994	-0.943148	0.523988	0.3894	2	5447	4418	9865
9	134145883	G	A	rs150139888	0.07187	1.79994	0.215837	0.119913	1.2409	16	27068	334720	361788
9	135338840	C	A	rs55818468	0.07197	-1.79931	-0.0296348	0.0164701	0.9708	23	36760	375188	411948
9	133873591	C	G	rs576922438	0.07207	-1.79868	-1.5828	0.879979	0.2054	3	7182	9383	16565
9	134542996	C	T	rs34592300	0.07214	-1.79823	-0.043534	0.0242093	0.9574	23	36760	375188	411948
9	134205765	G	A	rs149569647	0.07215	1.79817	1.11936	0.622501	3.0629	7	16536	32957	49493
9	134130682	C	A	rs535109956	0.07227	1.79741	0.309321	0.172092	1.3625	11	19693	43291	62984
9	134405833	T	C	rs147707170	0.07229	1.79729	0.210018	0.116853	1.2337	19	33851	340672	374523
9	134806503	G	A	rs115660798	0.07232	1.7971	0.124957	0.0695328	1.1331	19	29198	56791	85989
9	134850002	C	A	rs4962162	0.07232	-1.7971	-0.0307685	0.0171212	0.9697	22	35630	372487	408117
9	134424022	C	T	rs148577894	0.0724	-1.79659	-3.46095	1.92639	0.0314	4	7450	26958	34408
9	135250104	T	C	rs532136814	0.07243	1.79641	1.81622	1.01103	6.1486	6	12686	31881	44567
9	134580876	A	G	rs7868479	0.07251	-1.7959	-0.0226547	0.0126147	0.9776	23	36760	375188	411948
9	135273266	A	G	rs546201	0.07268	1.79483	0.0244975	0.0136489	1.0248	23	36760	375188	411948
9	133514618	C	T	rs11244057	0.0727	1.79471	0.0672847	0.0374906	1.0696	23	36760	375188	411948
9	134491585	C	T	rs12002900	0.07272	1.79458	0.019018	0.0105974	1.0192	23	36760	375188	411948
9	134147249	G	T	rs181142991	0.07275	-1.7944	-0.170195	0.0948483	0.8435	17	26278	52370	78648
9	133778306	T	C	rs576816625	0.07281	-1.79402	-1.2769	0.711755	0.2789	2	5301	21204	26505
9	134500356	C	T	rs1541052	0.07284	-1.79383	-0.0224501	0.0125152	0.9778	23	36760	375188	411948
9	134664407	C	T	rs994291967	0.07294	-1.79321	-0.927352	0.517147	0.3956	3	5373	5217	10590
9	134382962	C	T	rs780774677	0.07301	-1.79277	-0.716006	0.399386	0.4887	10	18218	40831	59049
9	134219385	G	A	rs545672949	0.07303	1.79264	0.686626	0.383024	1.987	10	19519	42300	61819
9	133768758	A	T	rs146028179	0.07307	-1.79239	-0.78176	0.436154	0.4576	7	14857	35205	50062
9	134200029	T	C	rs527887398	0.07325	-1.79127	-0.709073	0.39585	0.4921	10	18533	37846	56379
9	134673715	C	T	rs530727645	0.07326	-1.79121	-1.01335	0.565737	0.363	3	4807	5125	9932
9	134719002	T	C	rs2987401	0.07331	1.7909	0.0184291	0.0102905	1.0186	23	36760	375188	411948
9	135045454	T	C	rs7873311	0.07334	1.79071	0.0178399	0.00996249	1.018	23	36760	375188	411948
9	134908202	G	A	rs187738513	0.0734	-1.79034	-0.264877	0.147948	0.7673	14	27894	331963	359857
9	135335548	C	G	rs61532248	0.07345	-1.79002	-0.0293258	0.0163829	0.9711	23	36760	375188	411948
9	134533159	A	G	rs6597516	0.07346	-1.78996	-0.0225524	0.0125994	0.9777	23	36760	375188	411948
9	134044257	C	T	rs116022001	0.07349	-1.78978	-1.28518	0.718069	0.2766	5	8634	11249	19883
9	135177911	G	A	rs564805250	0.07361	-1.78903	-0.191161	0.106851	0.826	12	19207	43867	63074
9	134499685	A	C	rs754092749	0.07363	-1.78891	-0.852847	0.476742	0.4262	9	15463	39929	55392
9	134457918	G	A	rs62581387	0.07367	1.78866	0.181071	0.101233	1.1985	18	28009	55576	83585
9	135381734	C	T	rs475027	0.07367	1.78866	0.0184291	0.0103033	1.0186	23	36760	375188	411948
9	135007516	C	T	rs75799808	0.07368	-1.7886	-0.550433	0.307746	0.5767	11	17788	42155	59943
9	134442364	G	A	rs113823235	0.07371	1.78841	0.019018	0.010634	1.0192	23	36760	375188	411948
9	134461229	G	C	rs80299620	0.07376	1.7881	0.0282959	0.0158246	1.0287	23	36760	375188	411948
9	134640115	T	C	rs76642032	0.07378	1.78798	0.0400857	0.0224196	1.0409	16	25633	75572	101205
9	134497858	G	A	rs12375830	0.07386	1.78748	0.0188218	0.0105298	1.019	23	36760	375188	411948
9	134443228	C	T	rs12378905	0.07388	1.78736	0.019018	0.0106403	1.0192	23	36760	375188	411948
9	134585453	A	G	rs537151112	0.07391	-1.78717	-0.417791	0.233772	0.6585	8	14738	34885	49623
9	134544779	T	C	rs6597518	0.07391	-1.78717	-0.0224501	0.0125618	0.9778	23	36760	375188	411948
9	135027490	G	A	rs11243644	0.07395	1.78692	0.107418	0.0601136	1.1134	19	33851	340672	374523
9	134533880	G	A	rs7035496	0.07396	-1.78686	-0.0224501	0.012564	0.9778	23	36760	375188	411948
9	134447566	G	A	rs761699281	0.07408	-1.78612	-1.57552	0.882091	0.2069	3	9629	26984	36613
9	134209522	C	G	rs147848255	0.07408	1.78612	1.07616	0.602514	2.9334	6	12208	27177	39385
9	133918952	A	C	rs113229112	0.07416	-1.78562	-0.102697	0.0575134	0.9024	17	26501	78036	104537
9	134545183	C	G	rs6597519	0.07417	-1.78556	-0.0224501	0.0125731	0.9778	23	36760	375188	411948
9	134038483	T	G	rs35631340	0.07425	1.78507	0.979228	0.548566	2.6624	5	11744	29025	40769
9	134614175	T	G	rs187828812	0.07426	-1.78501	-0.457443	0.256269	0.6329	11	18479	42955	61434
9	134919038	T	C	rs7849729	0.0743	-1.78476	-1.0362	0.580582	0.3548	6	12656	32802	45458
9	134548187	T	C	rs4740177	0.07435	-1.78445	-0.0224501	0.012581	0.9778	23	36760	375188	411948
9	134007079	A	T	rs574566173	0.07441	-1.78408	-1.47142	0.824746	0.2296	2	5301	21204	26505
9	134433309	G	A	rs191830916	0.07446	-1.78378	-0.279978	0.156958	0.7558	10	18393	37557	55950
9	134531097	A	G	rs7862102	0.07459	-1.78298	-0.0224501	0.0125914	0.9778	23	36760	375188	411948
9	135385672	A	G	rs11792664	0.07472	1.78218	0.0182328	0.0102306	1.0184	23	36760	375188	411948
9	134545594	T	G	rs6597520	0.07479	-1.78175	-0.0224501	0.0126	0.9778	23	36760	375188	411948
9	133945051	C	T	rs199535979	0.0748	-1.78169	-0.114177	0.0640836	0.8921	21	35152	346057	381209
9	134661429	G	A	rs150345888	0.07481	-1.78163	-0.0931026	0.0522571	0.9111	22	35630	372487	408117
9	134036856	G	A	rs761791748	0.0749	-1.78108	-0.443011	0.248732	0.6421	10	17861	39658	57519
9	134559712	A	G	rs6597522	0.07502	-1.78034	-0.0224501	0.01261	0.9778	23	36760	375188	411948
9	134458324	G	A	rs3765543	0.07502	1.78034	0.0265446	0.0149098	1.0269	23	36760	375188	411948
9	134741052	T	C	rs1029276745	0.0751	-1.77985	-1.09124	0.613107	0.3358	5	7525	8846	16371
9	135074533	G	T	rs190674329	0.07527	-1.77882	-0.292092	0.164206	0.7467	13	20320	42908	63228
9	134539309	T	G	rs150773810	0.07543	-1.77784	-0.241435	0.135802	0.7855	17	27838	52892	80730
9	134393631	C	T	rs116630918	0.07548	-1.77754	-3.4022	1.914	0.0333	2	4296	4310	8606
9	134886410	A	G	rs184801129	0.07554	-1.77717	-0.262924	0.147945	0.7688	14	27894	331963	359857
9	135023553	C	T	rs552775521	0.07558	-1.77693	-0.573765	0.322897	0.5634	12	22195	46840	69035
9	135340828	G	A	rs112538340	0.07562	-1.77669	-0.806092	0.453705	0.4466	3	6226	22332	28558
9	133880867	G	C	rs572635111	0.07566	-1.77644	-0.372224	0.209533	0.6892	12	18047	41936	59983
9	134514902	G	A	rs3780261	0.0757	-1.7762	-0.0223479	0.0125818	0.9779	23	36760	375188	411948
9	134362481	G	T	rs188172263	0.07577	1.77578	0.170249	0.0958731	1.1856	20	30328	59492	89820
9	135219360	G	A	rs547717318	0.07587	1.77517	1.2098	0.68151	3.3528	7	10877	29454	40331
9	133962021	T	C	rs112371893	0.07593	-1.77481	-0.0192848	0.0108658	0.9809	23	36760	375188	411948
9	134456881	G	C	rs13297083	0.07594	1.77475	0.0264472	0.014902	1.0268	23	36760	375188	411948
9	134317533	T	G	rs115068995	0.07599	-1.77444	-0.707449	0.398688	0.4929	8	15596	36162	51758
9	133944857	T	A	rs10901342	0.07602	1.77426	0.0170538	0.00961175	1.0172	23	36760	375188	411948
9	135122244	G	A	rs778458812	0.07604	-1.77414	-1.88387	1.06185	0.152	3	6495	22483	28978
9	135315658	C	T	rs181118404	0.07618	-1.77329	-0.176618	0.0995987	0.8381	11	18282	42739	61021
9	134458109	C	A	rs3765545	0.0762	1.77317	0.0263498	0.0148602	1.0267	23	36760	375188	411948
9	135271692	C	T	rs1166319	0.07629	-1.77263	-0.0240878	0.0135887	0.9762	23	36760	375188	411948
9	134351934	C	T	rs573194146	0.07641	-1.77191	-1.21706	0.686863	0.2961	3	6386	9183	15569
9	134516557	T	C	rs874056	0.07649	-1.77143	-0.0222456	0.012558	0.978	23	36760	375188	411948
9	134436555	C	A	rs72757688	0.07655	1.77106	0.0188218	0.0106274	1.019	23	36760	375188	411948
9	133824108	T	C	rs148174391	0.07665	1.77046	0.10661	0.0602157	1.1125	17	26287	77366	103653
9	133957586	C	G	rs149053504	0.07672	1.77004	0.158968	0.08981	1.1723	19	32828	342077	374905
9	133539265	A	G	rs3808824	0.07675	1.76986	0.0173486	0.00980225	1.0175	23	36760	375188	411948
9	134590774	A	C	rs1536733	0.0768	-1.76956	-0.0226547	0.0128024	0.9776	22	35630	372487	408117
9	134717249	C	T	rs729011	0.07684	1.76932	0.0191161	0.0108042	1.0193	23	36760	375188	411948
9	134853394	G	A	rs866926558	0.07696	-1.7686	-1.33408	0.754313	0.2634	7	11060	16843	27903
9	133774940	C	T	rs7860637	0.07701	1.7683	0.60699	0.343261	1.8349	13	19814	43690	63504
9	133912416	C	T	rs184903631	0.07712	1.76765	0.141673	0.0801479	1.1522	19	29198	56791	85989
9	135174760	T	C	rs748208391	0.07719	-1.76723	-1.45201	0.821629	0.2341	3	9629	26984	36613
9	133987710	C	T	rs761066925	0.07732	-1.76645	-1.1536	0.653058	0.3155	6	10087	30853	40940
9	133958526	T	A	rs11244277	0.07738	-1.76609	-0.0186733	0.0105732	0.9815	23	36760	375188	411948
9	133500988	G	A	rs73549925	0.07741	-1.76592	-0.0372866	0.0211146	0.9634	23	36760	375188	411948
9	135379520	A	C	rs787904	0.07751	1.76532	0.0182328	0.0103283	1.0184	23	36760	375188	411948
9	133598821	A	G	rs11790066	0.07754	-1.76514	-0.0306654	0.0173728	0.9698	22	35630	372487	408117
9	133524579	A	G	rs60570812	0.07757	1.76496	0.022544	0.0127731	1.0228	22	35630	372487	408117
9	133950324	A	G	rs182096153	0.07759	1.76484	0.448333	0.254035	1.5657	17	24481	52112	76593
9	133956190	C	G	rs531432083	0.07772	-1.76407	-0.254247	0.144125	0.7755	12	22195	46840	69035
9	135021577	T	C	rs871238	0.07786	1.76324	0.0179381	0.0101734	1.0181	23	36760	375188	411948
9	133756065	T	C	rs141585774	0.07788	-1.76312	-0.22803	0.129333	0.7961	15	22244	48155	70399
9	135374091	G	A	rs140186450	0.07813	-1.76164	-0.455864	0.258772	0.6339	12	22708	47958	70666
9	134508293	T	C	rs6597514	0.07816	-1.76146	-0.0221434	0.012571	0.9781	23	36760	375188	411948
9	135377905	T	G	rs4962068	0.07823	-1.76105	-0.0205089	0.0116458	0.9797	23	36760	375188	411948
9	135428480	G	A	rs72767827	0.07826	-1.76087	-0.0326265	0.0185286	0.9679	23	36760	375188	411948
9	133944525	A	C	rs2275141	0.07835	1.76034	0.0169554	0.00963191	1.0171	23	36760	375188	411948
9	135333541	G	C	rs11999263	0.07837	-1.76022	-0.0290169	0.0164848	0.9714	23	36760	375188	411948
9	135339632	C	T	rs191064120	0.07842	1.75993	0.260362	0.147939	1.2974	18	28004	55512	83516
9	134589540	C	T	rs11790386	0.07845	1.75975	0.022544	0.0128109	1.0228	22	35630	372487	408117
9	134770426	C	G	rs576808099	0.07847	-1.75963	-1.3827	0.785789	0.2509	5	12549	31405	43954
9	133793068	G	A	rs115198031	0.07848	-1.75957	-1.74813	0.993493	0.1741	4	10550	27746	38296
9	133991135	C	T	rs10156393	0.0785	-1.75946	-0.463147	0.263233	0.6293	11	21100	40468	61568
9	133806101	C	A	rs570767322	0.07857	-1.75904	-1.59652	0.907607	0.2026	3	6592	9158	15750
9	135430941	C	T	rs12348706	0.07858	-1.75899	-0.0295318	0.0167891	0.9709	22	35630	372487	408117
9	134055762	G	A	rs138575937	0.07867	-1.75846	-0.504512	0.286906	0.6038	9	15567	34735	50302
9	135065681	T	C	rs566359951	0.07867	1.75846	0.164158	0.0933533	1.1784	17	26278	52370	78648
9	134461219	A	G	rs111773963	0.07878	1.75781	0.0278097	0.0158207	1.0282	23	36760	375188	411948
9	135124699	G	C	rs554725618	0.07883	1.75752	0.315249	0.179372	1.3706	12	19207	43867	63074
9	135174983	A	G	rs147212207	0.07886	1.75734	0.350234	0.199298	1.4194	10	16121	41168	57289
9	133632267	G	T	rs751252363	0.079	-1.75652	-1.06421	0.605864	0.345	4	11553	28002	39555
9	134578952	T	C	rs764857879	0.079	-1.75652	-1.01749	0.579267	0.3615	9	19885	43249	63134
9	133749848	C	T	rs7851994	0.079	-1.75652	-0.0228593	0.013014	0.9774	23	36760	375188	411948
9	133521322	T	G	rs58473483	0.079	1.75652	0.0728786	0.0414904	1.0756	22	35630	372487	408117
9	134347693	T	G	rs72772619	0.07926	1.755	0.0369104	0.0210316	1.0376	22	35630	372487	408117
9	135019860	C	T	rs13285712	0.07929	1.75482	0.0177417	0.0101103	1.0179	23	36760	375188	411948
9	134842121	G	C	rs183998667	0.0793	-1.75476	-0.903621	0.514954	0.4051	3	8824	24604	33428
9	135280525	C	T	rs11243763	0.07932	1.75465	0.0214679	0.0122349	1.0217	23	36760	375188	411948
9	133779728	C	T	rs146793484	0.0794	1.75418	0.303359	0.172935	1.3544	5	11401	29388	40789
9	135339645	C	T	rs72765889	0.07945	-1.75389	-0.028914	0.0164857	0.9715	23	36760	375188	411948
9	133739735	G	T	rs7021981	0.07958	-1.75313	-0.0321101	0.0183159	0.9684	22	35630	372487	408117
9	133948055	G	C	rs146221263	0.0797	-1.75243	-0.113169	0.0645782	0.893	20	34022	343356	377378
9	134596993	C	T	rs11791414	0.07975	-1.75214	-0.0175532	0.0100181	0.9826	23	36760	375188	411948
9	134717658	T	C	rs913506	0.07975	1.75214	0.0188218	0.0107422	1.019	23	36760	375188	411948
9	134968009	A	G	rs4962128	0.07977	-1.75202	-0.190797	0.108901	0.8263	20	34022	343356	377378
9	135315885	A	G	rs34325409	0.07977	-1.75202	-0.0548787	0.031323	0.9466	22	35630	372487	408117
9	135267887	G	C	rs10901172	0.07981	-1.75179	-0.0426988	0.0243744	0.9582	22	35630	372487	408117
9	134008777	G	C	rs7862664	0.07989	-1.75132	-1.28302	0.732597	0.2772	4	10672	21556	32228
9	134927526	C	T	rs139273698	0.07996	1.75092	0.123456	0.0705092	1.1314	20	34022	343356	377378
9	134935078	C	T	rs149646566	0.07998	-1.7508	-0.0698861	0.0399166	0.9325	22	35630	372487	408117
9	135396020	T	G	rs117037553	0.07999	1.75074	0.0668172	0.038165	1.0691	21	34436	371208	405644
9	134037963	C	T	rs116165783	0.08	1.75069	0.946044	0.540385	2.5755	5	11744	29025	40769
9	134274234	G	A	rs1413176	0.08	1.75069	0.11876	0.0678365	1.1261	20	34022	343356	377378
9	133713731	T	G	rs766043559	0.0801	1.75011	0.672026	0.383991	1.9582	7	13945	35661	49606
9	134421780	G	T	rs75008163	0.0801	1.75011	0.0460244	0.0262981	1.0471	22	35630	372487	408117
9	133658676	T	C	rs545337913	0.08018	-1.74964	-0.809232	0.462513	0.4452	7	13154	24926	38080
9	135019762	A	G	rs59347293	0.08019	1.74958	0.0177417	0.0101405	1.0179	23	36760	375188	411948
9	133842449	A	C	rs973614265	0.08022	-1.74941	-1.25492	0.717336	0.2851	3	3122	7398	10520
9	134853406	A	T	rs113373474	0.08031	-1.74889	-0.118221	0.0675975	0.8885	19	29198	56791	85989
9	134567018	G	A	rs538392773	0.08032	-1.74883	-0.503519	0.287917	0.6044	9	17335	41054	58389
9	133834467	G	A	rs141854181	0.08039	-1.74843	-0.243601	0.139326	0.7838	14	24804	331342	356146
9	133943075	C	G	rs2282255	0.08042	1.74825	0.0168571	0.00964226	1.017	23	36760	375188	411948
9	134807931	C	T	rs9411420	0.08048	-1.74791	-1.20231	0.687855	0.3005	4	7006	23298	30304
9	134600213	C	T	rs13284273	0.08052	-1.74768	-0.041343	0.023656	0.9595	23	36760	375188	411948
9	135429744	T	A	rs72767830	0.08067	-1.74681	-0.0326265	0.0186777	0.9679	23	36760	375188	411948
9	134790071	G	A	rs116849831	0.08079	-1.74612	-0.0766651	0.043906	0.9262	23	36760	375188	411948
9	133802570	C	T	rs192213203	0.08083	-1.74589	-0.772623	0.442538	0.4618	6	8757	29672	38429
9	135105811	G	C	rs2777465	0.08085	1.74578	0.0218593	0.0125213	1.0221	23	36760	375188	411948
9	133591378	G	A	rs545174322	0.08094	-1.74526	-0.314848	0.180402	0.7299	12	22164	44463	66627
9	135344482	G	A	rs559521895	0.08096	-1.74514	-0.203831	0.116799	0.8156	18	27472	53649	81121
9	134189490	C	T	rs112366338	0.08109	1.7444	1.01896	0.584131	2.7703	7	16536	32957	49493
9	135375023	G	A	rs61001416	0.0811	-1.74434	-0.0247026	0.0141616	0.9756	23	36760	375188	411948
9	134491814	T	A	rs12005380	0.0811	1.74434	0.018331	0.0105088	1.0185	23	36760	375188	411948
9	134492315	G	C	rs2282007	0.08124	1.74354	0.018331	0.0105137	1.0185	23	36760	375188	411948
9	134308809	A	G	rs149265180	0.08129	1.74325	0.203675	0.116837	1.2259	15	24692	49392	74084
9	133629422	T	C	rs538401031	0.0813	-1.74319	-0.298541	0.171261	0.7419	13	20589	43059	63648
9	134140611	T	G	rs76214170	0.08142	1.74251	0.161949	0.0929402	1.1758	18	27472	53649	81121
9	134638098	C	T	rs77880758	0.08145	-1.74233	-0.0404054	0.0231904	0.9604	22	35630	372487	408117
9	135380795	C	G	rs17149200	0.08145	-1.74233	-0.0204068	0.0117123	0.9798	23	36760	375188	411948
9	135415172	C	G	rs117249784	0.08148	1.74216	0.0882856	0.0506758	1.0923	22	35630	372487	408117
9	134523124	A	T	rs4740298	0.08155	-1.74176	-0.0218367	0.0125371	0.9784	23	36760	375188	411948
9	134763721	G	A	rs77084705	0.08156	-1.74171	-0.331007	0.190048	0.7182	15	26190	53424	79614
9	133490630	G	A	rs10901229	0.08157	1.74165	0.0197046	0.0113138	1.0199	23	36760	375188	411948
9	135421579	C	T	rs72767821	0.08159	-1.74153	-0.0267547	0.0153627	0.9736	22	35630	372487	408117
9	135056079	G	A	rs182218308	0.08159	1.74153	0.0977617	0.0561354	1.1027	21	35220	369567	404787
9	133551670	G	A	rs368354501	0.08163	-1.74131	-0.761212	0.43715	0.4671	5	7729	24146	31875
9	135339428	C	T	rs72765887	0.08169	-1.74096	-0.0286053	0.0164307	0.9718	23	36760	375188	411948
9	134127808	T	G	rs575679474	0.08171	-1.74085	-0.220522	0.126675	0.8021	14	21383	46662	68045
9	134517553	G	A	rs111458175	0.08172	1.74079	0.0681258	0.039135	1.0705	22	35630	372487	408117
9	133933901	C	A	rs11244267	0.08182	1.74022	0.0674717	0.0387719	1.0698	22	35630	372487	408117
9	133913415	C	T	rs7046971	0.08184	-1.74011	-0.628859	0.361391	0.5332	6	15301	36138	51439
9	133508630	T	C	rs59779452	0.08188	-1.73988	-0.0368715	0.021192	0.9638	23	36760	375188	411948
9	135020849	G	A	rs10901130	0.08191	1.73971	0.0231304	0.0132956	1.0234	23	36760	375188	411948
9	133975731	A	G	rs77688290	0.08206	-1.73886	-1.45329	0.835773	0.2338	7	14117	30406	44523
9	134702375	T	C	rs113990096	0.0821	-1.73863	-0.099268	0.0570956	0.9055	21	35152	346057	381209
9	133488447	G	A	rs2304812	0.08212	1.73852	0.0196065	0.0112777	1.0198	23	36760	375188	411948
9	134667680	C	T	rs79276861	0.08213	-1.73846	-0.0203048	0.0116797	0.9799	23	36760	375188	411948
9	135386086	A	G	rs543911	0.08214	1.7384	0.0177417	0.0102057	1.0179	23	36760	375188	411948
9	133511848	G	A	rs750663	0.08226	1.73772	0.0676586	0.0389353	1.07	23	36760	375188	411948
9	135045985	C	G	rs7855758	0.08229	1.73755	0.0172504	0.00992797	1.0174	23	36760	375188	411948
9	134164651	G	A	rs186004985	0.08231	1.73744	1.916	1.10277	6.7937	4	10748	25622	36370
9	134261587	C	T	rs780359962	0.08236	-1.73715	-1.59307	0.917059	0.2033	2	5301	21204	26505
9	134535267	G	A	rs560802817	0.08236	-1.73715	-0.151637	0.0872906	0.8593	16	26644	51613	78257
9	134011549	C	G	rs111254480	0.08237	-1.7371	-1.25072	0.720003	0.2863	4	10672	21556	32228
9	134399492	C	T	rs181575737	0.08254	1.73613	0.480634	0.276842	1.6171	2	5480	287103	292583
9	135430047	C	T	rs72767831	0.08255	-1.73608	-0.0322133	0.0185552	0.9683	23	36760	375188	411948
9	134173512	G	A	rs79137535	0.08267	-1.7354	-0.855666	0.493066	0.425	7	17507	34658	52165
9	134483566	G	A	rs146252730	0.0828	1.73467	0.126016	0.0726455	1.1343	20	34981	343373	378354
9	135115849	C	A	rs550529874	0.08282	-1.73455	-0.953214	0.549544	0.3855	5	11085	32161	43246
9	135322169	G	T	rs71503146	0.08285	-1.73438	-0.0674227	0.0388741	0.9348	22	35630	372487	408117
9	135144071	T	C	rs576352513	0.08286	-1.73433	-1.68956	0.97419	0.1846	3	7027	24346	31373
9	134256906	C	T	rs2986610	0.08296	1.73376	0.0174469	0.010063	1.0176	23	36760	375188	411948
9	133644295	T	C	rs563909686	0.08297	-1.73371	-0.680626	0.392584	0.5063	7	13665	33717	47382
9	134832545	A	G	rs535859600	0.08307	-1.73314	-0.880682	0.508141	0.4145	2	5325	10608	15933
9	134488504	T	C	rs191227956	0.0831	-1.73298	-0.447069	0.257977	0.6395	12	18023	42324	60347
9	135273288	A	G	rs546259	0.08313	1.73281	0.0237165	0.0136868	1.024	23	36760	375188	411948
9	133946271	A	C	rs142973088	0.08315	-1.73269	-0.110261	0.0636358	0.8956	21	35152	346057	381209
9	133811343	T	C	rs7868778	0.08317	1.73258	1.19077	0.687278	3.2896	5	9624	23336	32960
9	133487330	G	A	rs767475874	0.08319	-1.73247	-1.27654	0.736835	0.279	5	14389	32361	46750
9	135273607	C	G	rs504525	0.08328	1.73196	0.0236189	0.013637	1.0239	23	36760	375188	411948
9	135269970	C	T	rs7020832	0.08331	1.7318	0.0236189	0.0136384	1.0239	23	36760	375188	411948
9	134355807	G	A	rs113395550	0.08336	1.73151	0.442504	0.255559	1.5566	9	20329	321513	341842
9	134188705	C	T	rs149697209	0.08341	1.73123	0.113864	0.0657706	1.1206	19	29198	56791	85989
9	133868937	C	G	rs80263615	0.08344	-1.73107	-0.076881	0.0444125	0.926	16	23185	74335	97520
9	133506704	T	C	rs2304809	0.08347	-1.7309	-0.0365603	0.0211221	0.9641	23	36760	375188	411948
9	134973293	T	C	rs768153270	0.08348	-1.73084	-1.43759	0.830571	0.2375	6	14084	34295	48379
9	134012294	A	G	rs7866646	0.08355	-1.73045	-1.23753	0.715149	0.2901	4	10672	21556	32228
9	133725995	G	A	rs142489832	0.08363	-1.73	-1.34209	0.775772	0.2613	2	5325	10608	15933
9	135013058	A	G	rs4962165	0.08364	1.72995	0.0174469	0.0100852	1.0176	23	36760	375188	411948
9	134610337	G	A	rs75681655	0.08367	-1.72978	-0.0379096	0.0219159	0.9628	22	35630	372487	408117
9	133474264	G	C	rs570689923	0.0837	-1.72961	-0.396902	0.229475	0.6724	10	18765	40843	59608
9	135105059	G	A	rs914419	0.08372	1.7295	0.0214679	0.0124128	1.0217	23	36760	375188	411948
9	133844371	G	A	rs111498298	0.08383	-1.72888	-2.51207	1.453	0.0811	4	7463	24309	31772
9	133495389	A	C	rs575471696	0.08383	-1.72888	-0.234963	0.135905	0.7906	18	28542	56253	84795
9	133525691	A	G	rs73551805	0.08383	1.72888	0.0320799	0.0185553	1.0326	22	35630	372487	408117
9	134760043	G	T	rs572466882	0.08399	-1.72799	-0.789878	0.457108	0.4539	8	16339	37651	53990
9	134202982	C	T	rs112160090	0.08417	1.72699	1.10536	0.640049	3.0203	6	15611	31829	47440
9	133494044	C	A	rs73549917	0.08421	-1.72676	-0.0362491	0.0209925	0.9644	23	36760	375188	411948
9	135342155	T	C	rs487753	0.08424	-1.7266	-0.0169427	0.00981278	0.9832	23	36760	375188	411948
9	133622765	A	C	rs567152303	0.08438	-1.72582	-0.281302	0.162997	0.7548	17	27833	52828	80661
9	134950730	T	C	rs186389542	0.08452	-1.72504	-2.54849	1.47735	0.0782	5	9237	27967	37204
9	133956303	A	G	rs60398130	0.08452	1.72504	0.0316924	0.018372	1.0322	22	35630	372487	408117
9	135020985	G	T	rs2094976	0.08456	1.72482	0.0174469	0.0101152	1.0176	23	36760	375188	411948
9	134134089	T	C	rs188391330	0.08476	-1.72371	-0.197963	0.114847	0.8204	19	29198	56791	85989
9	133552145	A	G	rs10751506	0.08476	1.72371	0.0182328	0.0105776	1.0184	22	35630	372487	408117
9	134981994	G	A	rs7023543	0.0849	-1.72294	-2.31466	1.34344	0.0988	3	5472	23888	29360
9	133848788	A	G	rs34505713	0.08497	-1.72255	-0.0415514	0.024122	0.9593	21	34441	371272	405713
9	134263770	G	C	rs978919261	0.08499	-1.72244	-0.695751	0.403933	0.4987	9	16949	38374	55323
9	135271725	C	T	rs1166320	0.08505	-1.72211	-0.023371	0.0135712	0.9769	23	36760	375188	411948
9	135273507	G	A	rs569288	0.08506	1.72205	0.0235212	0.0136588	1.0238	23	36760	375188	411948
9	134492720	G	A	rs11999456	0.08512	1.72172	0.0181346	0.0105328	1.0183	23	36760	375188	411948
9	135106606	C	T	rs571029997	0.08528	-1.72084	-1.16925	0.679465	0.3106	5	10559	26473	37032
9	134947969	G	A	rs147754233	0.08532	-1.72062	-1.0791	0.62716	0.3399	4	9942	21817	31759
9	134300581	C	G	rs141285529	0.08538	-1.72029	-0.256313	0.148994	0.7739	16	31131	340361	371492
9	133555008	C	T	rs73551840	0.08548	1.71974	0.293192	0.170486	1.3407	16	26428	53910	80338
9	134851728	A	C	rs148505516	0.08551	1.71957	0.301511	0.175341	1.3519	11	17437	39412	56849
9	134397045	C	T	rs530809007	0.08555	-1.71935	-0.202606	0.117838	0.8166	19	29198	56791	85989
9	134668552	C	T	rs571194461	0.08567	-1.71869	-3.62684	2.11023	0.0266	2	1246	4847	6093
9	135013057	C	T	rs4962164	0.08575	1.71826	0.0173486	0.0100967	1.0175	23	36760	375188	411948
9	135243370	G	A	rs144867324	0.08583	-1.71782	-0.663783	0.386411	0.5149	8	15425	34658	50083
9	134952176	C	T	rs775793236	0.08591	-1.71738	-2.05964	1.19929	0.1275	3	6226	22332	28558
9	133723404	G	A	rs75658049	0.08591	-1.71738	-1.33332	0.776371	0.2636	3	8824	24604	33428
9	133691806	C	G	rs189882722	0.08592	-1.71732	-0.23042	0.134174	0.7942	15	24316	50245	74561
9	134623846	C	T	rs559709919	0.08594	1.71721	0.228489	0.133058	1.2567	19	29198	56791	85989
9	134124383	A	T	rs149948068	0.08596	1.7171	0.173785	0.101208	1.1898	12	19207	43867	63074
9	133861623	C	T	rs1029826489	0.086	1.71689	2.09819	1.22209	8.1514	2	5403	7943	13346
9	135035994	A	G	rs79541714	0.086	-1.71689	-0.555474	0.323536	0.5738	10	21588	44193	65781
9	134405156	A	G	rs184880404	0.08601	1.71683	0.194332	0.113193	1.2145	18	28004	55512	83516
9	135008929	T	A	rs576446920	0.08602	-1.71678	-0.654504	0.38124	0.5197	11	23363	46911	70274
9	133761350	G	A	rs544830855	0.08606	-1.71656	-0.534948	0.31164	0.5857	10	18265	39819	58084
9	134402361	C	A	rs201211145	0.08607	-1.7165	-0.187415	0.109184	0.8291	2	5301	21204	26505
9	134533854	A	G	rs11243465	0.08621	1.71574	1.55817	0.908161	4.7501	4	12082	300014	312096
9	134498897	T	C	rs577065003	0.08623	-1.71563	-0.527294	0.307347	0.5902	8	11360	29066	40426
9	133823096	A	C	rs11244207	0.08625	-1.71552	-0.0319035	0.018597	0.9686	20	32715	368130	400845
9	134552033	T	C	rs2076	0.08641	-1.71465	-0.0216323	0.0126162	0.9786	23	36760	375188	411948
9	135105597	G	T	rs1887626	0.08644	1.71448	0.02137	0.0124644	1.0216	23	36760	375188	411948
9	133521512	C	T	rs58609507	0.08649	1.71421	0.0712038	0.0415373	1.0738	22	35630	372487	408117
9	133854291	T	C	rs185581101	0.08651	-1.7141	-0.154667	0.0902324	0.8567	11	17424	42061	59485
9	134164724	A	T	rs571563977	0.08653	-1.71399	-2.47575	1.44443	0.0841	2	1246	4847	6093
9	133880054	C	T	rs146626433	0.08653	-1.71399	-1.45887	0.85115	0.2325	3	8824	24604	33428
9	135045754	G	A	rs7854536	0.08674	1.71285	0.0170538	0.00995636	1.0172	23	36760	375188	411948
9	134690906	A	G	rs9411314	0.08686	1.7122	0.0170538	0.00996015	1.0172	23	36760	375188	411948
9	133666528	G	A	rs570423633	0.08688	1.71209	1.04222	0.60874	2.8355	6	10893	27209	38102
9	135274875	A	C	rs537935461	0.08695	-1.71171	-0.315807	0.184498	0.7292	14	23951	48882	72833
9	133481929	C	T	rs11243936	0.08697	1.7116	0.0203907	0.0119132	1.0206	22	35630	372487	408117
9	133497224	G	A	rs12353037	0.08699	1.71149	0.0667236	0.0389856	1.069	23	36760	375188	411948
9	133722953	A	G	rs78500299	0.08702	-1.71133	-1.33067	0.777565	0.2643	4	9736	28381	38117
9	135422940	C	T	rs72767823	0.08715	-1.71063	-0.0295318	0.0172637	0.9709	23	36760	375188	411948
9	135306187	A	T	rs10901176	0.08717	-1.71052	-0.0343844	0.0201018	0.9662	22	35630	372487	408117
9	134402839	C	T	rs148975443	0.08743	1.70911	0.137063	0.0801952	1.1469	16	26423	52598	79021
9	135408718	C	T	rs180902177	0.08749	-1.70879	-1.18058	0.690888	0.3071	8	14469	34734	49203
9	134719336	G	T	rs3012777	0.08749	1.70879	0.0186255	0.0108998	1.0188	23	36760	375188	411948
9	135272957	G	A	rs543439	0.0875	1.70874	0.0232281	0.0135938	1.0235	23	36760	375188	411948
9	133719421	A	G	rs74451545	0.08758	-1.7083	-1.32916	0.778057	0.2647	2	5325	10608	15933
9	133773272	G	A	rs73557846	0.0876	1.7082	0.628662	0.368027	1.8751	7	17555	35174	52729
9	134940648	C	T	rs114995317	0.08766	1.70787	0.884635	0.517975	2.4221	5	12474	28764	41238
9	133839402	G	A	rs149764057	0.08768	-1.70776	-2.66931	1.56304	0.0693	2	5301	21204	26505
9	135427502	T	C	rs4962071	0.08768	-1.70776	-0.0178585	0.0104572	0.9823	22	35630	372487	408117
9	134179013	A	G	rs189994414	0.08772	1.70755	0.26628	0.155943	1.3051	14	25334	49281	74615
9	134053324	A	G	rs118014353	0.08785	1.70685	0.0607187	0.0355736	1.0626	20	30396	83002	113398
9	135199203	C	T	rs118151937	0.08791	1.70653	0.225221	0.131976	1.2526	4	10914	29477	40391
9	135345128	C	T	rs756194871	0.08792	-1.70647	-3.21638	1.88481	0.0401	2	2237	3957	6194
9	134573107	T	C	rs748664584	0.08792	-1.70647	-0.519866	0.304644	0.5946	10	18651	41791	60442
9	133724419	G	A	rs116492048	0.08793	-1.70642	-1.32313	0.775385	0.2663	3	6237	14385	20622
9	135435742	G	A	rs11243826	0.08807	-1.70567	-0.0251127	0.0147231	0.9752	23	36760	375188	411948
9	133985354	T	C	rs560941688	0.08809	-1.70556	-1.19567	0.701045	0.3025	6	11986	29689	41675
9	133729139	C	T	rs527988178	0.08824	-1.70476	-0.362549	0.212669	0.6959	15	24772	53157	77929
9	134433965	T	A	rs4740279	0.08828	1.70454	0.0239118	0.0140283	1.0242	22	35630	372487	408117
9	134717920	G	A	rs2987397	0.08829	1.70449	0.0184291	0.0108121	1.0186	23	36760	375188	411948
9	134702460	T	C	rs112547517	0.08831	-1.70438	-0.0972821	0.0570777	0.9073	21	35152	346057	381209
9	133878193	A	C	rs76921546	0.08842	1.70379	5.95554	3.49546	385.886	3	8824	24604	33428
9	133547366	C	T	rs182127842	0.0885	-1.70336	-0.665727	0.390831	0.5139	7	13268	32053	45321
9	134718643	G	A	rs2987399	0.08852	1.70326	0.0185273	0.0108776	1.0187	23	36760	375188	411948
9	133592508	C	T	rs531278624	0.08853	-1.7032	-0.766578	0.45008	0.4646	3	7225	22222	29447
9	135010478	C	T	rs9411346	0.08859	1.70288	0.0170538	0.0100146	1.0172	23	36760	375188	411948
9	134395453	C	T	rs78529026	0.08861	-1.70278	-2.4407	1.43336	0.0871	3	7795	18306	26101
9	134625030	C	T	rs11243504	0.08862	1.70272	0.0172504	0.010131	1.0174	23	36760	375188	411948
9	133710026	G	A	rs188506703	0.08866	-1.70251	-0.564402	0.331512	0.5687	7	10873	12881	23754
9	135271591	T	C	rs575019	0.08869	-1.70235	-0.0231663	0.0136084	0.9771	23	36760	375188	411948
9	135104516	C	T	rs12378553	0.08881	1.70171	0.0172504	0.0101371	1.0174	22	35630	372487	408117
9	135108180	C	T	rs757733716	0.08884	-1.70155	-0.592759	0.348364	0.5528	12	22978	46208	69186
9	135271987	T	C	rs1166321	0.08884	1.70155	0.0231304	0.0135937	1.0234	23	36760	375188	411948
9	133964654	A	G	rs111771124	0.08893	-1.70107	-0.157941	0.0928482	0.8539	17	26492	53040	79532
9	135304882	A	G	rs11243774	0.08895	-1.70096	-0.0551956	0.0324496	0.9463	20	30396	83002	113398
9	133872152	G	A	rs751071173	0.08896	-1.70091	-0.956332	0.562247	0.3843	8	14815	36239	51054
9	133721175	T	C	rs75185845	0.08897	-1.70086	-1.32013	0.776157	0.2671	2	5325	10608	15933
9	134426571	C	T	rs548389735	0.08897	-1.70086	-0.269449	0.15842	0.7638	11	19305	41334	60639
9	134555811	T	C	rs7043434	0.08898	-1.7008	-0.0214279	0.0125987	0.9788	23	36760	375188	411948
9	134414285	C	T	rs536171174	0.08901	-1.70064	-0.933437	0.548873	0.3932	4	8471	26022	34493
9	134940736	C	A	rs763316704	0.08905	-1.70043	-0.952695	0.560267	0.3857	5	12847	32318	45165
9	133636725	T	C	rs115753000	0.08926	-1.69931	-1.58036	0.930001	0.2059	5	10402	23591	33993
9	133837654	G	A	rs114202035	0.08934	-1.69889	-2.65214	1.5611	0.0705	2	5301	21204	26505
9	133660799	C	T	rs11244139	0.08936	-1.69878	-0.028914	0.0170204	0.9715	22	35630	372487	408117
9	135017242	C	T	rs112898067	0.08938	-1.69868	-0.0576291	0.0339259	0.944	22	35630	372487	408117
9	133514498	G	A	rs117297515	0.08941	1.69852	0.121332	0.0714342	1.129	21	34432	346276	380708
9	134376194	T	C	rs12000052	0.08942	-1.69847	-1.11596	0.657041	0.3276	3	8824	24604	33428
9	134198535	A	G	rs73547694	0.08944	1.69836	0.91521	0.538879	2.4973	8	15888	29751	45639
9	133934263	A	G	rs185062788	0.0895	-1.69804	-0.632993	0.372779	0.531	10	20033	43735	63768
9	133917168	G	A	rs45440296	0.08954	-1.69783	-0.0808847	0.0476401	0.9223	21	35220	369567	404787
9	133916440	G	A	rs141571008	0.08955	-1.69778	-0.816898	0.481158	0.4418	6	12649	31814	44463
9	133492544	A	T	rs28476634	0.08958	1.69762	0.0192142	0.0113183	1.0194	23	36760	375188	411948
9	133690796	G	A	rs34189571	0.08959	-1.69756	-0.0534008	0.0314573	0.948	23	36760	375188	411948
9	134983510	A	C	rs116307540	0.08966	1.69719	0.951812	0.560815	2.5904	6	13399	29892	43291
9	134433463	T	C	rs4740167	0.08972	1.69688	0.0166604	0.0098183	1.0168	23	36760	375188	411948
9	135102808	C	A	rs4962058	0.08985	-1.69619	-0.0390527	0.0230238	0.9617	22	35630	372487	408117
9	135072499	G	A	rs2011023	0.0899	1.69593	0.0163654	0.00964981	1.0165	23	36760	375188	411948
9	133884600	C	T	rs137883250	0.08995	1.69566	0.0749219	0.0441845	1.0778	19	29623	82092	111715
9	135012119	A	G	rs7043396	0.09005	1.69513	0.0169554	0.0100024	1.0171	23	36760	375188	411948
9	135343839	T	C	rs540407	0.09024	-1.69413	-0.016536	0.00976073	0.9836	23	36760	375188	411948
9	135441661	C	T	rs17149298	0.09031	-1.69376	-0.0273712	0.01616	0.973	23	36760	375188	411948
9	133960777	C	T	rs7045998	0.09038	1.6934	0.0164637	0.00972231	1.0166	23	36760	375188	411948
9	135020354	A	T	rs59071921	0.0905	1.69277	1.48896	0.879604	4.4325	3	8824	24604	33428
9	133562979	C	T	rs183874567	0.09052	-1.69266	-0.203831	0.120421	0.8156	19	29198	56791	85989
9	135013189	A	G	rs900431353	0.09054	-1.69256	-1.2235	0.722869	0.2942	2	2383	2494	4877
9	134328958	G	A	rs188176097	0.09058	1.69235	0.797732	0.471377	2.2205	8	14790	37406	52196
9	134579137	T	A	rs150490154	0.09059	1.69229	0.168899	0.0998045	1.184	17	26278	52370	78648
9	135133676	G	A	rs4024038	0.0906	1.69224	0.268729	0.1588	1.3083	11	18672	43440	62112
9	134110750	G	A	rs534979453	0.09066	1.69193	0.378984	0.223996	1.4608	12	20201	42786	62987
9	133922000	C	T	rs186508187	0.09069	-1.69177	-1.02499	0.605869	0.3588	6	12316	29937	42253
9	134884904	G	T	rs533680945	0.09072	-1.69161	-1.20664	0.71331	0.2992	2	5447	4418	9865
9	133716615	A	G	rs147010668	0.09075	-1.69145	-0.0535063	0.0316333	0.9479	23	36760	375188	411948
9	135304911	C	T	rs145425924	0.09083	-1.69104	-0.727325	0.430106	0.4832	8	16885	35679	52564
9	135271577	C	T	rs554229	0.09084	-1.69098	-0.0229616	0.0135789	0.9773	23	36760	375188	411948
9	133474634	G	T	rs552497536	0.09092	1.69056	0.412507	0.244005	1.5106	13	24962	47240	72202
9	135072987	C	G	rs1041501	0.09099	1.6902	0.0163654	0.0096825	1.0165	23	36760	375188	411948
9	135213723	C	T	rs56301418	0.09102	-1.69004	-0.061131	0.0361713	0.9407	23	36760	375188	411948
9	133988335	C	A	rs10123550	0.09111	-1.68957	-0.418854	0.247906	0.6578	11	21100	40468	61568
9	134718523	T	A	rs3012776	0.09115	1.68936	0.018331	0.0108508	1.0185	23	36760	375188	411948
9	133924072	C	T	rs2275139	0.09128	1.68868	0.016267	0.00963293	1.0164	23	36760	375188	411948
9	135008265	T	A	rs7857283	0.09132	1.68848	0.0170538	0.0101001	1.0172	23	36760	375188	411948
9	135080835	G	C	rs112636665	0.09134	-1.68837	-0.0630463	0.0373415	0.9389	18	30748	365941	396689
9	135271470	T	G	rs574062	0.09143	-1.6879	-0.0229616	0.0136036	0.9773	23	36760	375188	411948
9	133715653	T	C	rs79697014	0.0915	-1.68754	-0.0534008	0.0316442	0.948	23	36760	375188	411948
9	134804690	G	C	rs4425802	0.09153	1.68738	0.0243999	0.0144602	1.0247	23	36760	375188	411948
9	134611259	C	T	rs563731140	0.0917	1.6865	0.204328	0.121155	1.2267	18	29027	54107	83134
9	134518468	G	A	rs117644311	0.0917	1.6865	0.0389322	0.0230847	1.0397	22	35630	372487	408117
9	135024033	C	A	rs62577478	0.09175	1.68624	0.0302382	0.0179323	1.0307	22	35630	372487	408117
9	135041149	G	C	rs139186629	0.09178	-1.68608	-0.213936	0.126884	0.8074	17	27838	52892	80730
9	135441627	A	G	rs17149294	0.0918	-1.68598	-0.0272684	0.0161737	0.9731	23	36760	375188	411948
9	135126496	T	C	rs11243689	0.09181	-1.68593	-0.0364565	0.021624	0.9642	22	35630	372487	408117
9	133923938	C	G	rs10901328	0.09184	1.68577	0.016267	0.00964958	1.0164	23	36760	375188	411948
9	134921275	C	A	rs144645621	0.09187	-1.68561	-1.60794	0.953918	0.2003	3	9629	26984	36613
9	134368377	G	A	rs184926602	0.09187	-1.68561	-0.201015	0.119253	0.8179	19	29198	56791	85989
9	134395580	C	T	rs150814269	0.09189	-1.68551	-1.33979	0.794888	0.2619	4	9597	25514	35111
9	135342792	T	G	rs570817	0.0919	-1.68546	-0.016536	0.00981096	0.9836	23	36760	375188	411948
9	133484714	G	A	rs191724799	0.09191	-1.68541	-0.204567	0.121376	0.815	15	22244	48155	70399
9	134708910	C	A	rs117410250	0.09194	-1.68525	-0.0898153	0.0532949	0.9141	21	34432	346276	380708
9	134791799	G	A	rs898695108	0.09198	-1.68504	-1.60445	0.952171	0.201	3	5882	16490	22372
9	133960768	C	T	rs7045991	0.09205	1.68468	0.0163654	0.00971421	1.0165	23	36760	375188	411948
9	134555366	G	A	rs778889551	0.09206	-1.68463	-1.01335	0.601528	0.363	3	6538	23181	29719
9	134520484	C	T	rs185946343	0.09207	1.68458	0.257661	0.152953	1.2939	15	23390	48364	71754
9	135291001	G	A	rs11789562	0.09213	-1.68427	-0.0359381	0.0213375	0.9647	15	21566	340379	361945
9	133741949	G	C	rs575385191	0.0922	-1.68391	-0.260975	0.154982	0.7703	18	29027	54107	83134
9	134392553	C	T	rs186522448	0.09223	-1.68375	-1.3819	0.82073	0.2511	3	5091	7715	12806
9	133744032	T	C	rs11244166	0.09228	-1.68349	-0.0219389	0.0130318	0.9783	23	36760	375188	411948
9	133841564	C	T	rs113577500	0.09229	-1.68344	-2.63806	1.56706	0.0715	2	5301	21204	26505
9	135379466	G	A	rs12350439	0.09238	-1.68297	-1.12393	0.667824	0.325	11	21175	40651	61826
9	134447481	A	G	rs117153937	0.09259	1.68189	0.250214	0.148769	1.2843	17	27350	53718	81068
9	134184067	G	A	rs531798501	0.09263	1.68168	1.41595	0.841983	4.1204	6	15578	33576	49154
9	134453890	C	A	rs35867905	0.09265	1.68158	0.0270313	0.0160749	1.0274	23	36760	375188	411948
9	133960773	T	C	rs36035484	0.09266	1.68153	0.0163654	0.00973242	1.0165	23	36760	375188	411948
9	135221579	T	G	rs57353091	0.09276	-1.68102	-0.0610247	0.0363023	0.9408	23	36760	375188	411948
9	134467615	G	A	rs117103901	0.09278	1.68091	0.0904804	0.0538281	1.0947	22	35630	372487	408117
9	133505436	T	C	rs768864001	0.09285	1.68055	1.32399	0.787832	3.7584	3	9629	26984	36613
9	134226325	G	A	rs12348293	0.09299	1.67983	0.0181346	0.0107955	1.0183	22	35630	372487	408117
9	134576080	C	T	rs149443422	0.09301	1.67973	0.157346	0.0936732	1.1704	16	25203	50207	75410
9	134127488	G	A	rs539703921	0.09313	-1.67911	-0.623808	0.37151	0.5359	8	17202	36592	53794
9	134807571	C	T	rs756257936	0.09314	1.67906	1.18188	0.703893	3.2605	4	10541	30761	41302
9	133786551	G	A	rs144464086	0.09348	-1.67732	-0.393784	0.23477	0.6745	11	19912	45905	65817
9	135123359	G	A	rs145251708	0.09359	-1.67676	-0.0756938	0.045143	0.9271	21	34857	371577	406434
9	134473475	C	T	rs78835532	0.09359	1.67676	0.0275179	0.0164114	1.0279	23	36760	375188	411948
9	133988447	C	A	rs10123578	0.09363	-1.67655	-0.460766	0.27483	0.6308	11	21100	40468	61568
9	133699001	C	T	rs114428338	0.09364	-1.6765	-1.00376	0.598721	0.3665	4	13152	30384	43536
9	133677720	A	G	rs186032114	0.09381	-1.67563	-0.300565	0.179374	0.7404	9	16178	37214	53392
9	134703634	T	G	rs75675462	0.09392	-1.67507	-0.0954102	0.0569588	0.909	21	35152	346057	381209
9	135273628	G	A	rs139989523	0.09395	-1.67492	-1.11902	0.668103	0.3266	7	14987	36249	51236
9	135193228	G	A	rs183103667	0.09396	-1.67487	-0.100041	0.0597309	0.9048	20	34022	343356	377378
9	133975979	A	G	rs536317752	0.09398	1.67477	0.417064	0.249028	1.5175	11	18884	40965	59849
9	134839861	G	A	rs774727151	0.09432	-1.67304	-0.70948	0.424067	0.4919	6	13063	35231	48294
9	133710465	G	T	rs150152330	0.09458	-1.67172	-0.0526627	0.0315021	0.9487	23	36760	375188	411948
9	134848914	G	A	rs563744492	0.09461	1.67157	0.657054	0.393077	1.9291	8	13079	32975	46054
9	135147738	G	A	rs572185153	0.09461	-1.67157	-0.39601	0.23691	0.673	13	25056	48885	73941
9	134667975	T	G	rs12380154	0.09462	-1.67151	-0.0195906	0.0117203	0.9806	23	36760	375188	411948
9	134155535	G	C	rs554834922	0.09464	-1.67141	-0.506004	0.30274	0.6029	14	25184	50058	75242
9	134307457	A	G	rs548198330	0.09467	-1.67126	-0.719902	0.430754	0.4868	8	18682	39858	58540
9	135301625	T	C	rs757149475	0.09472	-1.67101	-0.954772	0.571375	0.3849	5	11778	32738	44516
9	133641045	A	C	rs34063018	0.09479	-1.67065	-1.27261	0.761743	0.2801	4	8995	27288	36283
9	134442561	G	A	rs12002074	0.09486	-1.6703	-0.0176549	0.0105699	0.9825	23	36760	375188	411948
9	133962853	C	T	rs4740411	0.09494	-1.6699	-0.0178585	0.0106944	0.9823	23	36760	375188	411948
9	135011281	A	G	rs57798927	0.09506	1.66929	0.0167588	0.0100395	1.0169	23	36760	375188	411948
9	133685304	A	C	rs35994004	0.09512	-1.66899	-0.0526627	0.0315537	0.9487	23	36760	375188	411948
9	135221958	C	G	rs544722188	0.09515	-1.66884	-1.26019	0.755132	0.2836	5	11826	33254	45080
9	133692246	A	T	rs35974931	0.09523	-1.66843	-1.29828	0.778146	0.273	2	5325	10608	15933
9	134705751	C	A	rs531374047	0.0953	1.66808	0.713587	0.42779	2.0413	11	19662	40127	59789
9	135108360	C	T	rs4413904	0.09535	-1.66783	-0.0763412	0.0457729	0.9265	19	29623	82092	111715
9	133896709	C	T	rs776187245	0.09543	-1.66742	-1.136	0.681292	0.3211	7	13581	35582	49163
9	134565964	C	T	rs61530242	0.09559	1.66662	0.0174469	0.0104684	1.0176	23	36760	375188	411948
9	134823437	A	G	rs771476575	0.09566	1.66627	0.367417	0.220503	1.444	14	25058	48635	73693
9	135439680	T	C	rs72767840	0.09568	-1.66617	-0.0271657	0.0163043	0.9732	23	36760	375188	411948
9	134205825	A	T	rs191964605	0.09581	-1.66552	-0.72237	0.433722	0.4856	11	17001	39790	56791
9	135105455	C	T	rs1887625	0.09582	1.66547	0.0205866	0.0123609	1.0208	23	36760	375188	411948
9	133594621	A	G	rs117964060	0.0959	-1.66506	-4.16692	2.50256	0.0155	2	4411	17773	22184
9	134668250	C	T	rs565704515	0.09594	-1.66486	-0.146183	0.0878045	0.864	18	28009	55576	83585
9	134667357	C	T	rs569277433	0.09599	-1.66461	-2.90589	1.74569	0.0547	3	7225	22222	29447
9	133841064	C	T	rs58547872	0.09608	-1.66416	-0.0259334	0.0155834	0.9744	22	35630	372487	408117
9	134683281	A	G	rs376328792	0.09609	-1.66411	-1.8721	1.12499	0.1538	2	5301	21204	26505
9	135375146	C	T	rs72767807	0.09611	-1.66401	-0.0482453	0.0289934	0.9529	22	35630	372487	408117
9	135132521	C	G	rs62576465	0.09614	-1.66386	-0.0229616	0.0138002	0.9773	22	35630	372487	408117
9	135015167	A	C	rs62577474	0.09616	1.66376	0.0300441	0.0180579	1.0305	22	35630	372487	408117
9	134417419	C	T	rs191565487	0.09617	1.66371	0.506938	0.304703	1.6602	2	6748	287583	294331
9	133694791	G	T	rs116466978	0.09627	-1.66321	-0.994252	0.59779	0.37	4	13152	30384	43536
9	133727659	C	T	rs187570026	0.09636	1.66276	0.592387	0.356267	1.8083	8	19143	33798	52941
9	134198125	T	G	rs4740433	0.09647	-1.66221	-0.0163327	0.00982585	0.9838	23	36760	375188	411948
9	135009321	C	T	rs7872552	0.09659	1.66161	0.0165621	0.00996746	1.0167	23	36760	375188	411948
9	134718389	C	T	rs2987398	0.09659	1.66161	0.0180364	0.0108547	1.0182	23	36760	375188	411948
9	133924011	G	C	rs10901330	0.09666	1.66127	0.0160702	0.00967345	1.0162	23	36760	375188	411948
9	135007642	C	T	rs12685982	0.09667	1.66122	0.0166604	0.0100291	1.0168	23	36760	375188	411948
9	133703472	A	C	rs145506325	0.09675	-1.66082	-0.0523465	0.0315185	0.949	23	36760	375188	411948
9	135218057	C	T	rs73659013	0.09684	-1.66037	-0.0599623	0.0361138	0.9418	23	36760	375188	411948
9	133971571	G	A	rs117814977	0.0969	1.66007	0.0558131	0.0336209	1.0574	20	30396	83002	113398
9	133900547	G	C	rs928678	0.09692	1.65997	0.0208805	0.0125788	1.0211	23	36760	375188	411948
9	134702487	A	G	rs77393117	0.09698	-1.65967	-0.0946404	0.0570235	0.9097	21	35152	346057	381209
9	135423593	G	A	rs80333724	0.09709	-1.65913	-0.0287082	0.0173032	0.9717	23	36760	375188	411948
9	135013786	G	A	rs9411347	0.0971	1.65908	0.0166604	0.010042	1.0168	23	36760	375188	411948
9	133924008	G	A	rs10901329	0.09712	1.65898	0.0160702	0.00968679	1.0162	23	36760	375188	411948
9	135273164	G	A	rs545254	0.09725	1.65833	0.0226417	0.0136533	1.0229	23	36760	375188	411948
9	134305262	G	T	rs868235312	0.09734	-1.65789	-0.924575	0.557682	0.3967	10	18830	42267	61097
9	133701518	C	A	rs34394625	0.09734	-1.65789	-0.0522411	0.0315106	0.9491	23	36760	375188	411948
9	133471687	G	A	rs750732209	0.0974	-1.65759	-1.43633	0.866514	0.2378	4	6397	25016	31413
9	134782188	C	T	rs117226047	0.09743	-1.65744	-0.0730009	0.0440443	0.9296	23	36760	375188	411948
9	133549680	G	A	rs181258993	0.09745	-1.65734	-1.23032	0.742343	0.2922	4	10866	28961	39827
9	135292626	T	C	rs10793927	0.09756	-1.6568	-1.0139	0.611965	0.3628	9	16253	35514	51767
9	135141467	C	T	rs548544442	0.09763	1.65645	0.398239	0.240417	1.4892	11	18310	42892	61202
9	133849576	G	A	rs567678492	0.09764	-1.6564	-1.02583	0.619309	0.3585	10	16891	36653	53544
9	135385697	G	A	rs72767811	0.09767	-1.65626	-0.268664	0.162212	0.7644	16	27322	52013	79335
9	134175563	C	T	rs376762326	0.09773	-1.65596	-1.84137	1.11197	0.1586	2	5301	21204	26505
9	135220224	T	A	rs558824259	0.09775	-1.65586	-0.227152	0.13718	0.7968	19	29198	56791	85989
9	133788180	A	G	rs569304947	0.09776	-1.65581	-0.76938	0.464655	0.4633	5	12218	30363	42581
9	133677637	C	G	rs111382579	0.09782	-1.65552	-0.0515038	0.0311105	0.9498	22	35630	372487	408117
9	133539925	C	A	rs530821946	0.0979	-1.65512	-0.579283	0.349994	0.5603	8	14846	38084	52930
9	134229222	G	A	rs573065955	0.09798	-1.65473	-1.06132	0.641385	0.346	7	13886	33791	47677
9	133469118	C	T	rs568944930	0.09812	1.65404	0.397769	0.240484	1.4885	13	24949	49889	74838
9	133501036	C	G	rs747382821	0.09815	-1.65389	-0.72093	0.4359	0.4863	5	7591	26295	33886
9	135028317	G	A	rs528985137	0.09819	-1.65369	-2.26433	1.36925	0.1039	5	8123	28158	36281
9	135424036	A	C	rs72767824	0.0982	-1.65364	-0.0262413	0.0158688	0.9741	22	35630	372487	408117
9	135214014	C	G	rs746467652	0.09825	-1.6534	-0.986713	0.596779	0.3728	2	5301	21204	26505
9	135245867	A	G	rs1185995	0.09834	1.65296	0.0317893	0.0192318	1.0323	22	35630	372487	408117
9	133468540	C	T	rs548087657	0.09838	1.65276	0.386214	0.233679	1.4714	13	24962	47240	72202
9	135303164	G	A	rs12684354	0.09846	-1.65237	-0.0492953	0.0298332	0.9519	22	35630	372487	408117
9	135298575	T	C	rs112794676	0.09851	1.65212	0.890768	0.539166	2.437	6	12734	30137	42871
9	135426843	C	T	rs139483231	0.09853	-1.65202	-0.027474	0.0166305	0.9729	23	36760	375188	411948
9	135215456	C	G	rs75303767	0.09857	-1.65183	-0.0596439	0.0361078	0.9421	23	36760	375188	411948
9	133798922	G	C	rs143106722	0.09861	-1.65163	-0.0873023	0.0528583	0.9164	21	34432	346276	380708
9	135374123	C	T	rs149842561	0.09864	-1.65148	-0.511993	0.31002	0.5993	10	21117	41691	62808
9	133822618	C	T	rs199982400	0.09869	-1.65124	-1.59554	0.966266	0.2028	2	5301	21204	26505
9	134423021	G	C	rs565088585	0.09881	1.65065	0.547254	0.331538	1.7285	10	18388	37493	55881
9	134928737	C	T	rs80211471	0.09905	1.64948	0.540404	0.327621	1.7167	10	20849	42631	63480
9	133756888	G	T	rs34380351	0.09905	-1.64948	-0.108476	0.0657642	0.8972	20	34022	343356	377378
9	133850829	G	A	rs13298357	0.09926	-1.64845	-0.0403013	0.024448	0.9605	21	34441	371272	405713
9	133989530	G	A	rs117292906	0.09933	-1.64811	-0.0721407	0.0437717	0.9304	20	34031	368352	402383
9	135216774	G	A	rs73659012	0.09934	-1.64806	-0.0595377	0.0361259	0.9422	23	36760	375188	411948
9	133532012	G	A	rs144884348	0.09942	1.64767	1.13703	0.690084	3.1175	4	10164	27411	37575
9	134749301	G	T	rs146876712	0.0995	-1.64728	-1.17896	0.715697	0.3076	3	6368	10018	16386
9	133925460	C	T	rs117897762	0.0995	1.64728	0.0743651	0.0451441	1.0772	20	30396	83002	113398
9	135009024	T	C	rs7858174	0.0996	1.6468	0.0164637	0.00999743	1.0166	23	36760	375188	411948
9	134930208	T	C	rs73658169	0.09964	1.6466	2.08289	1.26496	8.0276	3	8824	24604	33428
9	133482121	C	T	rs572814265	0.09968	-1.64641	-0.138113	0.0838877	0.871	19	29198	56791	85989
9	135205116	T	G	rs139200312	0.09994	-1.64514	-1.11231	0.676114	0.3288	5	10335	30095	40430
9	133708543	C	T	rs35526379	0.09994	-1.64514	-0.0517144	0.0314346	0.9496	23	36760	375188	411948
9	134605120	C	T	rs1043661320	0.1002	-1.64388	-1.11657	0.679228	0.3274	4	4757	9326	14083
9	133893647	G	A	rs190206343	0.1002	-1.64388	-0.427864	0.260276	0.6519	9	16178	37214	53392
9	134218338	T	C	rs756034539	0.1002	-1.64388	-0.430783	0.262052	0.65	12	22617	45853	68470
9	133811293	G	A	rs7847893	0.1003	1.6434	1.07582	0.654631	2.9324	5	9624	23336	32960
9	135370336	C	T	rs763359234	0.1003	-1.6434	-1.41923	0.863594	0.2419	4	11553	28002	39555
9	134182483	A	C	rs184494730	0.1004	-1.64292	-0.554429	0.337466	0.5744	11	20050	42674	62724
9	135364962	G	A	rs569624092	0.1005	1.64243	0.713832	0.434618	2.0418	4	11562	29825	41387
9	134642773	C	T	rs376541579	0.1006	1.64195	0.117072	0.0713003	1.1242	19	29198	56791	85989
9	133726459	C	T	rs188549511	0.1007	-1.64147	-1.25492	0.764507	0.2851	3	6237	14385	20622
9	135369777	G	A	rs535135477	0.1007	1.64147	1.76458	1.075	5.8391	4	8150	23350	31500
9	134005824	G	A	rs112937914	0.1007	-1.64147	-1.19932	0.730636	0.3014	6	13386	32541	45927
9	133845381	C	T	rs147564682	0.1007	1.64147	0.129184	0.0787005	1.1379	12	18349	43189	61538
9	135255772	C	T	rs146634151	0.1007	-1.64147	-0.477552	0.29093	0.6203	13	24799	48854	73653
9	134655118	G	A	rs183679524	0.1008	-1.64099	-0.130564	0.0795645	0.8776	18	32662	339457	372119
9	135006524	A	G	rs7875485	0.1008	1.64099	0.0164637	0.0100328	1.0166	23	36760	375188	411948
9	134825227	C	A	rs73658159	0.101	1.64002	1.74619	1.06473	5.7327	3	8824	24604	33428
9	133958268	G	A	rs113646441	0.101	-1.64002	-0.103141	0.0628898	0.902	21	35152	346057	381209
9	133683233	C	T	rs193143984	0.101	-1.64002	-0.0515038	0.0314043	0.9498	23	36760	375188	411948
9	134657445	G	A	rs528080864	0.1011	-1.63954	-1.21942	0.743759	0.2954	5	9383	11181	20564
9	133842396	C	T	rs113638010	0.1011	-1.63954	-2.03562	1.24157	0.1306	4	7268	23393	30661
9	135184686	C	T	rs767939686	0.1011	1.63954	1.14113	0.696004	3.1303	6	15583	33640	49223
9	135314630	C	A	rs2095153	0.1011	-1.63954	-0.0330399	0.0201519	0.9675	22	35630	372487	408117
9	135369042	C	A	rs563126974	0.1012	1.63906	1.0309	0.628959	2.8036	8	10621	28711	39332
9	135442904	G	C	rs55636320	0.1013	-1.63858	-0.026652	0.0162653	0.9737	23	36760	375188	411948
9	133824508	G	A	rs539846047	0.1014	1.6381	1.61998	0.988937	5.053	4	8462	24199	32661
9	134007486	G	A	rs951087083	0.1014	-1.6381	-0.589328	0.359762	0.5547	12	22863	45382	68245
9	133924991	G	A	rs189029595	0.1014	1.6381	0.165006	0.10073	1.1794	16	22553	49335	71888
9	135379816	G	T	rs55767411	0.1014	-1.6381	-0.023371	0.0142671	0.9769	23	36760	375188	411948
9	133779448	A	G	rs11792889	0.1015	-1.63762	-0.0183677	0.011216	0.9818	23	36760	375188	411948
9	134174182	C	T	rs1029667370	0.1016	1.63715	0.761553	0.465171	2.1416	10	20847	43887	64734
9	134401335	C	A	rs2296957	0.1017	1.63667	0.052023	0.031786	1.0534	9	9121	42227	51348
9	134358014	T	C	rs576281535	0.1017	-1.63667	-0.306389	0.187203	0.7361	15	25232	51128	76360
9	134428638	C	T	rs77867613	0.1018	-1.63619	-0.183682	0.112262	0.8322	19	29198	56791	85989
9	133743654	G	A	rs3780282	0.1018	-1.63619	-0.0213258	0.0130338	0.9789	23	36760	375188	411948
9	135027255	G	A	rs62577479	0.1018	1.63619	0.0723207	0.0442007	1.075	20	34026	368288	402314
9	135316458	C	T	rs565740232	0.1019	-1.63571	-0.336872	0.205949	0.714	12	19809	42093	61902
9	134357108	G	C	rs372593880	0.1019	-1.63571	-0.224895	0.137491	0.7986	17	27833	52828	80661
9	133781282	G	A	rs78012858	0.102	-1.63523	-1.14037	0.697376	0.3197	7	15692	34098	49790
9	133617617	G	A	rs72765031	0.102	-1.63523	-0.0977231	0.0597609	0.9069	20	30396	83002	113398
9	133731366	G	A	rs145584667	0.1021	-1.63476	-1.25949	0.770442	0.2838	4	7162	15513	22675
9	133678729	C	T	rs966550881	0.1021	-1.63476	-0.758219	0.463812	0.4685	10	14362	36323	50685
9	134273128	A	G	rs34388803	0.1021	-1.63476	-0.0381173	0.0233168	0.9626	21	35220	369567	404787
9	134118740	G	A	rs11244336	0.1021	-1.63476	-0.0276796	0.0169319	0.9727	23	36760	375188	411948
9	134006520	G	A	rs78367192	0.1022	-1.63428	-1.18319	0.723982	0.3063	6	13386	32541	45927
9	133499166	G	A	rs182842518	0.1022	1.63428	0.405398	0.248059	1.4999	11	22752	43619	66371
9	133609338	C	T	rs142236023	0.1023	-1.6338	-0.352683	0.215866	0.7028	13	21538	45044	66582
9	135420457	C	G	rs529630093	0.1023	-1.6338	-0.273516	0.167411	0.7607	16	26701	54239	80940
9	133838250	C	T	rs117070726	0.1023	1.6338	0.0741794	0.0454029	1.077	17	26287	77366	103653
9	134125160	C	T	rs561444568	0.1025	1.63285	0.339753	0.208073	1.4046	12	20201	42786	62987
9	134961215	G	C	rs1002919981	0.1026	-1.63238	-1.94631	1.19232	0.1428	2	6261	8621	14882
9	133539126	G	A	rs2313583	0.1026	1.63238	0.016267	0.0099652	1.0164	23	36760	375188	411948
9	134173632	C	T	rs1012554188	0.1027	-1.6319	-1.09154	0.668874	0.3357	7	13153	31647	44800
9	134709000	G	A	rs548744332	0.1028	-1.63143	-0.567396	0.347791	0.567	10	20329	44661	64990
9	134922801	T	A	rs139363839	0.1028	1.63143	0.115291	0.0706688	1.1222	20	34022	343356	377378
9	134689580	G	A	rs3012762	0.1028	1.63143	0.213174	0.130667	1.2376	16	30194	336189	366383
9	133601684	A	G	rs561436531	0.1029	1.63095	1.93923	1.18902	6.9534	3	8211	18611	26822
9	133616127	G	A	rs548280233	0.1029	-1.63095	-0.182002	0.111592	0.8336	18	28004	55512	83516
9	133900066	C	T	rs62580141	0.1029	1.63095	0.0429637	0.0263427	1.0439	22	35630	372487	408117
9	133521873	A	G	rs553739273	0.103	1.63048	0.411248	0.252225	1.5087	12	23287	44046	67333
9	134846371	A	G	rs117557943	0.1031	-1.63001	-0.117771	0.0722515	0.8889	19	32296	340214	372510
9	133716635	C	T	rs137863905	0.1032	-1.62953	-1.26904	0.778778	0.2811	3	6237	14385	20622
9	133923633	G	A	rs564285454	0.1032	-1.62953	-0.506336	0.310724	0.6027	15	24792	51010	75802
9	134342852	C	T	rs533676679	0.1032	-1.62953	-0.222144	0.136324	0.8008	17	27833	52828	80661
9	134288919	C	T	rs138659078	0.1032	-1.62953	-0.119234	0.0731707	0.8876	20	34022	343356	377378
9	134580525	C	T	rs79733130	0.1032	-1.62953	-0.038429	0.0235828	0.9623	23	36760	375188	411948
9	134979358	G	C	rs185346649	0.1033	1.62906	1.29256	0.793439	3.6421	4	7498	27474	34972
9	135037810	A	G	rs11243651	0.1033	1.62906	0.0159718	0.00980428	1.0161	23	36760	375188	411948
9	133895290	G	A	rs947014495	0.1034	-1.62859	-1.57697	0.968305	0.2066	3	8022	11864	19886
9	135445337	G	A	rs146551353	0.1034	-1.62859	-0.119121	0.0731439	0.8877	20	34022	343356	377378
9	135008470	A	G	rs10901127	0.1035	1.62812	0.016267	0.00999128	1.0164	23	36760	375188	411948
9	134050608	A	G	rs1271869094	0.1036	-1.62765	-1.68524	1.03538	0.1854	3	4844	5439	10283
9	133724153	A	G	rs142849573	0.1036	1.62765	0.59999	0.368624	1.8221	8	19143	33798	52941
9	134496933	G	A	rs150250255	0.1037	1.62717	2.02867	1.24675	7.604	2	5613	8273	13886
9	134504458	G	A	rs192025518	0.1037	-1.62717	-0.619897	0.380965	0.538	9	15278	37681	52959
9	135071832	G	A	rs11243662	0.1037	1.62717	0.0156765	0.00963417	1.0158	23	36760	375188	411948
9	134733122	G	A	rs771273756	0.1038	1.6267	0.809284	0.4975	2.2463	12	22512	46556	69068
9	134730507	G	A	rs769446075	0.1038	1.6267	0.393055	0.241627	1.4815	14	24407	47656	72063
9	134834919	A	G	rs1016078048	0.1039	-1.62623	-1.66866	1.02609	0.1885	3	2762	5594	8356
9	133906017	C	T	rs144969800	0.1039	-1.62623	-0.278788	0.171432	0.7567	12	27381	331398	358779
9	134290693	G	A	rs2966353	0.1039	1.62623	0.0179381	0.0110305	1.0181	22	35630	372487	408117
9	135341896	G	A	rs747971970	0.104	-1.62576	-0.58537	0.360058	0.5569	7	13719	35769	49488
9	135006395	T	A	rs7849178	0.104	1.62576	0.0163654	0.0100663	1.0165	23	36760	375188	411948
9	134358452	A	G	rs530151936	0.1041	-1.62529	-0.950106	0.584575	0.3867	6	13063	35231	48294
9	134130707	G	A	rs886972311	0.1043	-1.62436	-2.17243	1.33741	0.1139	2	827	3222	4049
9	134374359	T	G	rs973581678	0.1043	-1.62436	-1.57552	0.969935	0.2069	2	5301	21204	26505
9	133963101	A	G	rs4740413	0.1043	-1.62436	-0.0159262	0.0098046	0.9842	23	36760	375188	411948
9	134967873	G	A	rs59544402	0.1043	1.62436	0.345786	0.212876	1.4131	13	27897	332277	360174
9	133506186	G	C	rs201011750	0.1044	1.62389	0.42827	0.263731	1.5346	11	17731	39529	57260
9	134310336	T	C	rs139301401	0.1045	-1.62342	-0.144679	0.08912	0.8653	17	27493	54697	82190
9	135008853	C	T	rs4962163	0.1046	1.62295	0.016267	0.0100231	1.0164	23	36760	375188	411948
9	133848975	G	A	rs117253868	0.1047	-1.62248	-0.49643	0.305969	0.6087	9	16954	38438	55392
9	134144669	C	T	rs759510377	0.1048	-1.62202	-0.694148	0.427954	0.4995	7	17017	34433	51450
9	134916704	C	T	rs115114182	0.1048	1.62202	0.579026	0.356979	1.7843	11	21774	43759	65533
9	134282622	G	A	rs144872620	0.105	1.62108	0.585729	0.36132	1.7963	12	24126	48225	72351
9	134289303	C	T	rs57295236	0.1051	-1.62062	-1.67825	1.03556	0.1867	4	9335	25419	34754
9	134750814	C	A	rs187819616	0.1052	-1.62015	-0.326977	0.201819	0.7211	14	25278	49647	74925
9	134716226	C	G	rs2987396	0.1052	1.62015	0.0174469	0.0107687	1.0176	23	36760	375188	411948
9	134420427	G	A	rs2183020	0.1052	1.62015	0.0175452	0.0108294	1.0177	23	36760	375188	411948
9	135276606	A	G	rs552359	0.1053	1.61968	0.022055	0.0136168	1.0223	23	36760	375188	411948
9	134203241	C	T	rs76485203	0.1053	1.61968	0.0501226	0.0309459	1.0514	22	35630	372487	408117
9	133889404	A	G	rs116044359	0.1054	1.61922	1.77052	1.09344	5.8739	2	4693	15275	19968
9	134198440	G	A	rs189709318	0.1054	-1.61922	-0.96811	0.597887	0.3798	7	15587	30424	46011
[truncated: 19,475 more rows]

[truncated: 31 more sheets: TS11_GWAS cond on rs3780269, TS12_GWAS_finemapping, TS13_VariantEffectPrediction, TS14_EpigenomicAnnotation, TS15_MPRA, TS16_Region Capture-HiC, TS17_TWAS melanocyte melanoma, TS18_rs3780269 melanocyte eQTL, TS19_rs3780269 melanoma eQTL, TS20_melanoma eQTL summary, TS21_Melanocyte eQTL signals, TS22_melanocyte eQTL summary, TS23_SharePro, TS24_SUSIEColoc, TS25_RAPGEF1 eQTL finemapping, TS26_UCK1 eQTL finemapping, TS27_cond TWAS on RAPGEF1, TS28_cond TWAS on UCK1, TS29_joint TWAS RAPGEF1 UCK1, TS30_cond TWAS RAPGEF1 on UCK1 …]
